# Supplementary material for: SARS-CoV-2 lineage dynamics in England from September to November 2021: high diversity of Delta sub-lineages and increased transmissibility of AY.4.2
Source: BMC Infect Dis. 2022 Jul 27;22:647. doi: 10.1186/s12879-022-07628-4 (PMC9326417; doi:10.1186/s12879-022-07628-4)
Supplement: Supplementary file 1 — Additional file 1. REACT-1 sequence accession numbers for GISAID and the European Nucleotide Archive. [file 12879_2022_7628_MOESM1_ESM.xlsx]

## Sheet: Sheet1
Accession numbers for sequenced samples. ENA contains all samples with genome coverage above 50%. GISAID multiple additional QC requirements.
central_sample_id	run_name	gisaid.accession	gisaid.secondary_accession	ena_sample.accession	ena_run.accession	ena_assembly.accession	Round
ARCH-001132A1	NORW-20211029			ERS8425765	ERR7229271	ERZ4015446	15
ARCH-001132A10	NORW-20211029	EPI_ISL_5804860	hCoV-19/England/ARCH-001132A10/2021	ERS8610198	ERR7316852	ERZ4130863	15
ARCH-001132A11	NORW-20211029						15
ARCH-001132A12	NORW-20211029	EPI_ISL_5804861	hCoV-19/England/ARCH-001132A12/2021	ERS8425705	ERR7318664	ERZ4126663	15
ARCH-001132A2	NORW-20211029	EPI_ISL_5804862	hCoV-19/England/ARCH-001132A2/2021	ERS8437621	ERR7240500	ERZ4126421	15
ARCH-001132A3	NORW-20211029			ERS8603529	ERR7309988	ERZ4125858	15
ARCH-001132A4	NORW-20211029	EPI_ISL_5804863	hCoV-19/England/ARCH-001132A4/2021	ERS8435656	ERR7238588	ERZ4011724	15
ARCH-001132A5	NORW-20211029	EPI_ISL_5804864	hCoV-19/England/ARCH-001132A5/2021	ERS8431446	ERR7234547	ERZ4015941	15
ARCH-001132A6	NORW-20211029	EPI_ISL_5804865	hCoV-19/England/ARCH-001132A6/2021	ERS8427995	ERR7231246	ERZ4019411	15
ARCH-001132A7	NORW-20211029	EPI_ISL_5804866	hCoV-19/England/ARCH-001132A7/2021	ERS8428720	ERR7231939	ERZ4017396	15
ARCH-001132A8	NORW-20211029			ERS8430924	ERR7234052	ERZ4014307	15
ARCH-001132A9	NORW-20211029	EPI_ISL_5804867	hCoV-19/England/ARCH-001132A9/2021	ERS8427917	ERR7231179	ERZ4129656	15
ARCH-001132B1	NORW-20211029						15
ARCH-001132B10	NORW-20211029	EPI_ISL_5804868	hCoV-19/England/ARCH-001132B10/2021	ERS8441414	ERR7244132	ERZ4016492	15
ARCH-001132B11	NORW-20211029	EPI_ISL_5804869	hCoV-19/England/ARCH-001132B11/2021	ERS8426753	ERR7317405	ERZ4127423	15
ARCH-001132B12	NORW-20211029			ERS8441052	ERR7243774	ERZ4018375	15
ARCH-001132B2	NORW-20211029	EPI_ISL_5804870	hCoV-19/England/ARCH-001132B2/2021	ERS8440362	ERR7243116	ERZ4016336	15
ARCH-001132B3	NORW-20211029			ERS8439303	ERR7242106	ERZ4011767	15
ARCH-001132B4	NORW-20211029	EPI_ISL_5804875	hCoV-19/England/ARCH-001132B4/2021	ERS8435006	ERR7237959	ERZ4015458	15
ARCH-001132B5	NORW-20211029			ERS8432317	ERR7235378	ERZ4015283	15
ARCH-001132B6	NORW-20211029	EPI_ISL_5804876	hCoV-19/England/ARCH-001132B6/2021	ERS8437674	ERR7240544	ERZ4122592	15
ARCH-001132B7	NORW-20211029			ERS8436498	ERR7239404	ERZ4017761	15
ARCH-001132B8	NORW-20211029	EPI_ISL_5804880	hCoV-19/England/ARCH-001132B8/2021	ERS8428034	ERR7231286	ERZ4011412	15
ARCH-001132B9	NORW-20211029			ERS8437362	ERR7240242	ERZ4011930	15
ARCH-001132C1	NORW-20211029			ERS8440136	ERR7242902	ERZ4014905	15
ARCH-001132C10	NORW-20211029						15
ARCH-001132C11	NORW-20211029	EPI_ISL_5804883	hCoV-19/England/ARCH-001132C11/2021	ERS8433725	ERR7236736	ERZ4011035	15
ARCH-001132C12	NORW-20211029	EPI_ISL_5804888	hCoV-19/England/ARCH-001132C12/2021	ERS8436497	ERR7239402	ERZ4016152	15
ARCH-001132C2	NORW-20211029						15
ARCH-001132C3	NORW-20211029	EPI_ISL_5804896	hCoV-19/England/ARCH-001132C3/2021	ERS8428977	ERR7232185	ERZ4020750	15
ARCH-001132C4	NORW-20211029	EPI_ISL_5804902	hCoV-19/England/ARCH-001132C4/2021	ERS8429125	ERR7232324	ERZ4014920	15
ARCH-001132C5	NORW-20211029	EPI_ISL_5804907	hCoV-19/England/ARCH-001132C5/2021	ERS8438221	ERR7241070	ERZ4015878	15
ARCH-001132C6	NORW-20211029						15
ARCH-001132C7	NORW-20211029	EPI_ISL_5804914	hCoV-19/England/ARCH-001132C7/2021	ERS8432198	ERR7235264	ERZ4020753	15
ARCH-001132C8	NORW-20211029			ERS8596677	ERR7302924	ERZ4198722	15
ARCH-001132C9	NORW-20211029	EPI_ISL_5804919	hCoV-19/England/ARCH-001132C9/2021	ERS8441480	ERR7244197	ERZ4015444	15
ARCH-001132D1	NORW-20211029	EPI_ISL_5804921	hCoV-19/England/ARCH-001132D1/2021	ERS8434698	ERR7237671	ERZ4019417	15
ARCH-001132D10	NORW-20211029						15
ARCH-001132D11	NORW-20211029						15
ARCH-001132D12	NORW-20211029			ERS8425868	ERR7229361	ERZ4020772	15
ARCH-001132D2	NORW-20211029	EPI_ISL_5804925	hCoV-19/England/ARCH-001132D2/2021	ERS8439653	ERR7242439	ERZ4011574	15
ARCH-001132D3	NORW-20211029	EPI_ISL_5804933	hCoV-19/England/ARCH-001132D3/2021	ERS8426629	ERR7229988	ERZ4017848	15
ARCH-001132D4	NORW-20211029	EPI_ISL_5804942	hCoV-19/England/ARCH-001132D4/2021	ERS8429596	ERR7232779	ERZ4011661	15
ARCH-001132D5	NORW-20211029			ERS8429682	ERR7232859	ERZ4021088	15
ARCH-001132D6	NORW-20211029			ERS8429623	ERR7232799	ERZ4017107	15
ARCH-001132D7	NORW-20211029	EPI_ISL_5804952	hCoV-19/England/ARCH-001132D7/2021	ERS8437679	ERR7240549	ERZ4020942	15
ARCH-001132D8	NORW-20211029	EPI_ISL_5804958	hCoV-19/England/ARCH-001132D8/2021	ERS8428515	ERR7231744	ERZ4015932	15
ARCH-001132D9	NORW-20211029			ERS8438516	ERR7241350	ERZ4016021	15
ARCH-001132E1	NORW-20211029	EPI_ISL_5804963	hCoV-19/England/ARCH-001132E1/2021	ERS8431285	ERR7234398	ERZ4012013	15
ARCH-001132E10	NORW-20211029			ERS8435442	ERR7238382	ERZ4020285	15
ARCH-001132E11	NORW-20211029	EPI_ISL_5804969	hCoV-19/England/ARCH-001132E11/2021	ERS8437598	ERR7240471	ERZ4013818	15
ARCH-001132E12	NORW-20211029			ERS8441571	ERR7244286	ERZ4015582	15
ARCH-001132E2	NORW-20211029	EPI_ISL_5804979	hCoV-19/England/ARCH-001132E2/2021	ERS8425690	ERR7229205	ERZ4017773	15
ARCH-001132E3	NORW-20211029	EPI_ISL_5804980	hCoV-19/England/ARCH-001132E3/2021	ERS8427545	ERR7230820	ERZ4016433	15
ARCH-001132E4	NORW-20211029	EPI_ISL_5804988	hCoV-19/England/ARCH-001132E4/2021	ERS8429627	ERR7232808	ERZ4011956	15
ARCH-001132E5	NORW-20211029			ERS8437073	ERR7239962	ERZ4021019	15
ARCH-001132E6	NORW-20211029			ERS8437414	ERR7240293	ERZ4016142	15
ARCH-001132E7	NORW-20211029	EPI_ISL_5804995	hCoV-19/England/ARCH-001132E7/2021	ERS8428476	ERR7231715	ERZ4016920	15
ARCH-001132E8	NORW-20211029	EPI_ISL_5805000	hCoV-19/England/ARCH-001132E8/2021	ERS8441645	ERR7244358	ERZ4015836	15
ARCH-001132E9	NORW-20211029	EPI_ISL_5805003	hCoV-19/England/ARCH-001132E9/2021	ERS8433689	ERR7236708	ERZ4015673	15
ARCH-001132F1	NORW-20211029	EPI_ISL_5805010	hCoV-19/England/ARCH-001132F1/2021	ERS8439716	ERR7242496	ERZ4019545	15
ARCH-001132F10	NORW-20211029	EPI_ISL_5805011	hCoV-19/England/ARCH-001132F10/2021	ERS8429182	ERR7232381	ERZ4021021	15
ARCH-001132F11	NORW-20211029	EPI_ISL_5805016	hCoV-19/England/ARCH-001132F11/2021	ERS8436486	ERR7239391	ERZ4021538	15
ARCH-001132F12	NORW-20211029			ERS8436975	ERR7239869	ERZ4011984	15
ARCH-001132F2	NORW-20211029	EPI_ISL_5805023	hCoV-19/England/ARCH-001132F2/2021	ERS8442584	ERR7245255	ERZ4015864	15
ARCH-001132F3	NORW-20211029	EPI_ISL_5805030	hCoV-19/England/ARCH-001132F3/2021	ERS8428852	ERR7232074	ERZ4014916	15
ARCH-001132F4	NORW-20211029	EPI_ISL_5805031	hCoV-19/England/ARCH-001132F4/2021	ERS8432988	ERR7236027	ERZ4017098	15
ARCH-001132F5	NORW-20211029			ERS8437296	ERR7240176	ERZ4020919	15
ARCH-001132F6	NORW-20211029			ERS8437127	ERR7240014	ERZ4020388	15
ARCH-001132F7	NORW-20211029			ERS8432718	ERR7235766	ERZ4018749	15
ARCH-001132F8	NORW-20211029	EPI_ISL_5805035	hCoV-19/England/ARCH-001132F8/2021	ERS8430318	ERR7233473	ERZ4010963	15
ARCH-001132F9	NORW-20211029	EPI_ISL_5805042	hCoV-19/England/ARCH-001132F9/2021	ERS8441288	ERR7244007	ERZ4011801	15
ARCH-001132G1	NORW-20211029	EPI_ISL_5805046	hCoV-19/England/ARCH-001132G1/2021	ERS8441395	ERR7244113	ERZ4015874	15
ARCH-001132G10	NORW-20211029			ERS8430382	ERR7233531	ERZ4015853	15
ARCH-001132G11	NORW-20211029			ERS8439211	ERR7242017	ERZ4016605	15
ARCH-001132G2	NORW-20211029	EPI_ISL_5805047	hCoV-19/England/ARCH-001132G2/2021	ERS8430408	ERR7233559	ERZ4016371	15
ARCH-001132G3	NORW-20211029	EPI_ISL_5805055	hCoV-19/England/ARCH-001132G3/2021	ERS8428860	ERR7232073	ERZ4015126	15
ARCH-001132G4	NORW-20211029	EPI_ISL_5805062	hCoV-19/England/ARCH-001132G4/2021	ERS8442858	ERR7245562	ERZ4013569	15
ARCH-001132G5	NORW-20211029			ERS8429482	ERR7232666	ERZ4011546	15
ARCH-001132G6	NORW-20211029	EPI_ISL_5805066	hCoV-19/England/ARCH-001132G6/2021	ERS8438767	ERR7241590	ERZ4019012	15
ARCH-001132G7	NORW-20211029			ERS8438194	ERR7241043	ERZ4015520	15
ARCH-001132G8	NORW-20211029	EPI_ISL_5805067	hCoV-19/England/ARCH-001132G8/2021	ERS8440616	ERR7243357	ERZ4020971	15
ARCH-001132G9	NORW-20211029	EPI_ISL_5805075	hCoV-19/England/ARCH-001132G9/2021	ERS8429213	ERR7232411	ERZ4011738	15
ARCH-001132H1	NORW-20211029	EPI_ISL_5805083	hCoV-19/England/ARCH-001132H1/2021	ERS8436053	ERR7238969	ERZ4021168	15
ARCH-001132H10	NORW-20211029	EPI_ISL_5805089	hCoV-19/England/ARCH-001132H10/2021	ERS8428749	ERR7231965	ERZ4020439	15
ARCH-001132H11	NORW-20211029	EPI_ISL_5805096	hCoV-19/England/ARCH-001132H11/2021	ERS8432032	ERR7235104	ERZ4013527	15
ARCH-001132H2	NORW-20211029	EPI_ISL_5805099	hCoV-19/England/ARCH-001132H2/2021	ERS8427225	ERR7311204	ERZ4125931	15
ARCH-001132H3	NORW-20211029	EPI_ISL_5805102	hCoV-19/England/ARCH-001132H3/2021	ERS8439715	ERR7242497	ERZ4012147	15
ARCH-001132H4	NORW-20211029	EPI_ISL_5805106	hCoV-19/England/ARCH-001132H4/2021	ERS8426887	ERR7230207	ERZ4014992	15
ARCH-001132H5	NORW-20211029	EPI_ISL_5805111	hCoV-19/England/ARCH-001132H5/2021	ERS8435084	ERR7238035	ERZ4011840	15
ARCH-001132H6	NORW-20211029						15
ARCH-001132H7	NORW-20211029	EPI_ISL_5805121	hCoV-19/England/ARCH-001132H7/2021	ERS8435215	ERR7238164	ERZ4016715	15
ARCH-001132H8	NORW-20211029	EPI_ISL_5805127	hCoV-19/England/ARCH-001132H8/2021	ERS8430479	ERR7233628	ERZ4019871	15
ARCH-001132H9	NORW-20211029						15
ARCH-001133A1	NORW-20211029	EPI_ISL_5805133	hCoV-19/England/ARCH-001133A1/2021	ERS8429092	ERR7232296	ERZ4015679	15
ARCH-001133A2	NORW-20211029	EPI_ISL_5805143	hCoV-19/England/ARCH-001133A2/2021	ERS8597859	ERR7304138	ERZ4127841	15
ARCH-001133A3	NORW-20211029	EPI_ISL_5805144	hCoV-19/England/ARCH-001133A3/2021	ERS8440324	ERR7243079	ERZ4011038	15
ARCH-001133A4	NORW-20211029	EPI_ISL_5805152	hCoV-19/England/ARCH-001133A4/2021	ERS8440748	ERR7243485	ERZ4016020	15
ARCH-001133A5	NORW-20211029			ERS8428811	ERR7232025	ERZ4017166	15
ARCH-001133A6	NORW-20211029	EPI_ISL_5805158	hCoV-19/England/ARCH-001133A6/2021	ERS8426534	ERR7229905	ERZ4018062	15
ARCH-001133B1	NORW-20211029			ERS8431980	ERR7235052	ERZ4019956	15
ARCH-001133B2	NORW-20211029	EPI_ISL_5805165	hCoV-19/England/ARCH-001133B2/2021	ERS8430939	ERR7234065	ERZ4011954	15
ARCH-001133B3	NORW-20211029			ERS8426076	ERR7312315	ERZ4128041	15
ARCH-001133B4	NORW-20211029			ERS8430796	ERR7233924	ERZ4021302	15
ARCH-001133B5	NORW-20211029	EPI_ISL_5805172	hCoV-19/England/ARCH-001133B5/2021	ERS8437504	ERR7240381	ERZ4017710	15
ARCH-001133B6	NORW-20211029			ERS8604975	ERR7311484	ERZ4126569	15
ARCH-001133C1	NORW-20211029						15
ARCH-001133C2	NORW-20211029	EPI_ISL_5805179	hCoV-19/England/ARCH-001133C2/2021	ERS8427830	ERR7231095	ERZ4011924	15
ARCH-001133C3	NORW-20211029	EPI_ISL_5805180	hCoV-19/England/ARCH-001133C3/2021	ERS8442956	ERR7245658	ERZ4016282	15
ARCH-001133C4	NORW-20211029			ERS8431722	ERR7234805	ERZ4017220	15
ARCH-001133C5	NORW-20211029			ERS8428972	ERR7232178	ERZ4011330	15
ARCH-001133C6	NORW-20211029			ERS8426818	ERR7230147	ERZ4019498	15
ARCH-001133D1	NORW-20211029	EPI_ISL_5805194	hCoV-19/England/ARCH-001133D1/2021	ERS8435026	ERR7237984	ERZ4019955	15
ARCH-001133D2	NORW-20211029	EPI_ISL_5805195	hCoV-19/England/ARCH-001133D2/2021	ERS8442571	ERR7245245	ERZ4016273	15
ARCH-001133D3	NORW-20211029			ERS8436335	ERR7239245	ERZ4015624	15
ARCH-001133D4	NORW-20211029	EPI_ISL_5805202	hCoV-19/England/ARCH-001133D4/2021	ERS8431581	ERR7234672	ERZ4017978	15
ARCH-001133D5	NORW-20211029	EPI_ISL_5805210	hCoV-19/England/ARCH-001133D5/2021	ERS8436000	ERR7238916	ERZ4013711	15
ARCH-001133D6	NORW-20211029						15
ARCH-001133E1	NORW-20211029	EPI_ISL_5805219	hCoV-19/England/ARCH-001133E1/2021	ERS8442687	ERR7245398	ERZ4016928	15
ARCH-001133E2	NORW-20211029	EPI_ISL_5805226	hCoV-19/England/ARCH-001133E2/2021	ERS8425624	ERR7229149	ERZ4012053	15
ARCH-001133E3	NORW-20211029	EPI_ISL_5805231	hCoV-19/England/ARCH-001133E3/2021	ERS8433552	ERR7236569	ERZ4015825	15
ARCH-001133E4	NORW-20211029	EPI_ISL_5805241	hCoV-19/England/ARCH-001133E4/2021	ERS8434247	ERR7237237	ERZ4015195	15
ARCH-001133E5	NORW-20211029	EPI_ISL_5805242	hCoV-19/England/ARCH-001133E5/2021	ERS8442608	ERR7245279	ERZ4019999	15
ARCH-001133E6	NORW-20211029			ERS8432937	ERR7235973	ERZ4018673	15
ARCH-001133F1	NORW-20211029						15
ARCH-001133F2	NORW-20211029	EPI_ISL_5805248	hCoV-19/England/ARCH-001133F2/2021	ERS8434400	ERR7237385	ERZ4015475	15
ARCH-001133F3	NORW-20211029			ERS8429683	ERR7232861	ERZ4019980	15
ARCH-001133F4	NORW-20211029	EPI_ISL_5805249	hCoV-19/England/ARCH-001133F4/2021	ERS8427288	ERR7230552	ERZ4124500	15
ARCH-001133F5	NORW-20211029	EPI_ISL_5805250	hCoV-19/England/ARCH-001133F5/2021	ERS8428714	ERR7231934	ERZ4015428	15
ARCH-001133G1	NORW-20211029	EPI_ISL_5805251	hCoV-19/England/ARCH-001133G1/2021	ERS8441051	ERR7243775	ERZ4019703	15
ARCH-001133G2	NORW-20211029	EPI_ISL_5805252	hCoV-19/England/ARCH-001133G2/2021	ERS8687657	ERR7378929	ERZ4129748	15
ARCH-001133G3	NORW-20211029	EPI_ISL_5805253	hCoV-19/England/ARCH-001133G3/2021	ERS8427926	ERR7231185	ERZ4014499	15
ARCH-001133G4	NORW-20211029	EPI_ISL_5805254	hCoV-19/England/ARCH-001133G4/2021	ERS8438134	ERR7240985	ERZ4014676	15
ARCH-001133G5	NORW-20211029	EPI_ISL_5805255	hCoV-19/England/ARCH-001133G5/2021	ERS8439984	ERR7242748	ERZ4014214	15
ARCH-001133H1	NORW-20211029						15
ARCH-001133H2	NORW-20211029	EPI_ISL_5805256	hCoV-19/England/ARCH-001133H2/2021	ERS8427700	ERR7230973	ERZ4015877	15
ARCH-001133H3	NORW-20211029	EPI_ISL_5805257	hCoV-19/England/ARCH-001133H3/2021	ERS8437199	ERR7240083	ERZ4015504	15
ARCH-001133H4	NORW-20211029	EPI_ISL_5805258	hCoV-19/England/ARCH-001133H4/2021	ERS8432868	ERR7235910	ERZ4015149	15
ARCH-001133H5	NORW-20211029	EPI_ISL_5805259	hCoV-19/England/ARCH-001133H5/2021	ERS8441097	ERR7243820	ERZ4016956	15
ARCH-001145A1	NORW-20211104			ERS8612568	ERR7319296	ERZ4130802	15
ARCH-001145A2	NORW-20211104						15
ARCH-001145A3	NORW-20211104						15
ARCH-001145A4	NORW-20211104	EPI_ISL_6015936	hCoV-19/England/ARCH-001145A4/2021	ERS8596948	ERR7303198	ERZ4124468	15
ARCH-001145B1	NORW-20211104			ERS8603472	ERR7309929	ERZ4127095	15
ARCH-001145B2	NORW-20211104	EPI_ISL_6015937	hCoV-19/England/ARCH-001145B2/2021	ERS8614679	ERR7321476	ERZ4128526	15
ARCH-001145B3	NORW-20211104	EPI_ISL_6015938	hCoV-19/England/ARCH-001145B3/2021	ERS8607113	ERR7313686	ERZ4124221	15
ARCH-001145B4	NORW-20211104	EPI_ISL_6015939	hCoV-19/England/ARCH-001145B4/2021	ERS8613971	ERR7320751	ERZ4126903	15
ARCH-001145C1	NORW-20211104	EPI_ISL_6015940	hCoV-19/England/ARCH-001145C1/2021	ERS8606365	ERR7312911	ERZ4129093	15
ARCH-001145C2	NORW-20211104	EPI_ISL_6015941	hCoV-19/England/ARCH-001145C2/2021	ERS8597177	ERR7303425	ERZ4127561	15
ARCH-001145C3	NORW-20211104	EPI_ISL_6015942	hCoV-19/England/ARCH-001145C3/2021	ERS8604787	ERR7311291	ERZ4125481	15
ARCH-001145C4	NORW-20211104			ERS8607813	ERR7314398	ERZ4125165	15
ARCH-001145D1	NORW-20211104	EPI_ISL_6015943	hCoV-19/England/ARCH-001145D1/2021	ERS8597892	ERR7304173	ERZ4130248	15
ARCH-001145D2	NORW-20211104	EPI_ISL_6015944	hCoV-19/England/ARCH-001145D2/2021	ERS8614516	ERR7321311	ERZ4123374	15
ARCH-001145D3	NORW-20211104			ERS8605448	ERR7311968	ERZ4126593	15
ARCH-001145E1	NORW-20211104	EPI_ISL_6015945	hCoV-19/England/ARCH-001145E1/2021	ERS8598775	ERR7305081	ERZ4125107	15
ARCH-001145E2	NORW-20211104			ERS8609924	ERR7316572	ERZ4128449	15
ARCH-001145E3	NORW-20211104	EPI_ISL_6015946	hCoV-19/England/ARCH-001145E3/2021	ERS8614395	ERR7321188	ERZ4128205	15
ARCH-001145F1	NORW-20211104	EPI_ISL_6015947	hCoV-19/England/ARCH-001145F1/2021	ERS8597703	ERR7303979	ERZ4124969	15
ARCH-001145F2	NORW-20211104	EPI_ISL_6015948	hCoV-19/England/ARCH-001145F2/2021	ERS8610822	ERR7317501	ERZ4123918	15
ARCH-001145F3	NORW-20211104			ERS8611512	ERR7318211	ERZ4126267	15
ARCH-001145G1	NORW-20211104			ERS8607995	ERR7314585	ERZ4126687	15
ARCH-001145G2	NORW-20211104	EPI_ISL_6015949	hCoV-19/England/ARCH-001145G2/2021	ERS8608232	ERR7314827	ERZ4122184	15
ARCH-001145G3	NORW-20211104			ERS8611102	ERR7317792	ERZ4129349	15
ARCH-001145H1	NORW-20211104						15
ARCH-001145H2	NORW-20211104						15
ARCH-001145H3	NORW-20211104	EPI_ISL_6015950	hCoV-19/England/ARCH-001145H3/2021	ERS8605129	ERR7311641	ERZ4121880	15
ARCH-001188A1	NORW-20211104			ERS8614074	ERR7320856	ERZ4124778	15
ARCH-001188A10	NORW-20211104	EPI_ISL_6015951	hCoV-19/England/ARCH-001188A10/2021	ERS8605205	ERR7311719	ERZ4123248	15
ARCH-001188A11	NORW-20211104			ERS8600664	ERR7307026	ERZ4130199	15
ARCH-001188A12	NORW-20211104						15
ARCH-001188A3	NORW-20211104	EPI_ISL_6015952	hCoV-19/England/ARCH-001188A3/2021	ERS8596722	ERR7302970	ERZ4123557	15
ARCH-001188A4	NORW-20211104			ERS8603818	ERR7310294	ERZ4125153	15
ARCH-001188A5	NORW-20211104	EPI_ISL_6015953	hCoV-19/England/ARCH-001188A5/2021	ERS8596628	ERR7302875	ERZ4122928	15
ARCH-001188A6	NORW-20211104	EPI_ISL_6015954	hCoV-19/England/ARCH-001188A6/2021	ERS8609179	ERR7315802	ERZ4122851	15
ARCH-001188A7	NORW-20211104	EPI_ISL_6015955	hCoV-19/England/ARCH-001188A7/2021	ERS8604287	ERR7310780	ERZ4130050	15
ARCH-001188A8	NORW-20211104	EPI_ISL_6015956	hCoV-19/England/ARCH-001188A8/2021	ERS8612212	ERR7318928	ERZ4126629	15
ARCH-001188A9	NORW-20211104	EPI_ISL_6015957	hCoV-19/England/ARCH-001188A9/2021	ERS8605607	ERR7312134	ERZ4130671	15
ARCH-001188B1	NORW-20211104	EPI_ISL_6015958	hCoV-19/England/ARCH-001188B1/2021	ERS8611973	ERR7318682	ERZ4124489	15
ARCH-001188B10	NORW-20211104			ERS8614671	ERR7321469	ERZ4128340	15
ARCH-001188B11	NORW-20211104			ERS8608600	ERR7315201	ERZ4125570	15
ARCH-001188B12	NORW-20211104	EPI_ISL_6015959	hCoV-19/England/ARCH-001188B12/2021	ERS8598972	ERR7305284	ERZ4130212	15
ARCH-001188B2	NORW-20211104	EPI_ISL_6015960	hCoV-19/England/ARCH-001188B2/2021	ERS8606289	ERR7312834	ERZ4123037	15
ARCH-001188B3	NORW-20211104	EPI_ISL_6015961	hCoV-19/England/ARCH-001188B3/2021	ERS8597637	ERR7303912	ERZ4129515	15
ARCH-001188B4	NORW-20211104	EPI_ISL_6015962	hCoV-19/England/ARCH-001188B4/2021	ERS8605368	ERR7311885	ERZ4124470	15
ARCH-001188B5	NORW-20211104	EPI_ISL_6015963	hCoV-19/England/ARCH-001188B5/2021	ERS8605405	ERR7311922	ERZ4124362	15
ARCH-001188B6	NORW-20211104	EPI_ISL_6015964	hCoV-19/England/ARCH-001188B6/2021	ERS8602836	ERR7309276	ERZ4128532	15
ARCH-001188B7	NORW-20211104						15
ARCH-001188B8	NORW-20211104	EPI_ISL_6015965	hCoV-19/England/ARCH-001188B8/2021	ERS8611163	ERR7317858	ERZ4128649	15
ARCH-001188B9	NORW-20211104			ERS8604907	ERR7311415	ERZ4129589	15
ARCH-001188C1	NORW-20211104			ERS8603005	ERR7309449	ERZ4123993	15
ARCH-001188C10	NORW-20211104	EPI_ISL_6015966	hCoV-19/England/ARCH-001188C10/2021	ERS8605453	ERR7311973	ERZ4122138	15
ARCH-001188C11	NORW-20211104	EPI_ISL_6015967	hCoV-19/England/ARCH-001188C11/2021	ERS8600512	ERR7306873	ERZ4125918	15
ARCH-001188C12	NORW-20211104	EPI_ISL_6015968	hCoV-19/England/ARCH-001188C12/2021	ERS8598030	ERR7304318	ERZ4127574	15
ARCH-001188C2	NORW-20211104	EPI_ISL_6015969	hCoV-19/England/ARCH-001188C2/2021	ERS8601840	ERR7308248	ERZ4122170	15
ARCH-001188C3	NORW-20211104	EPI_ISL_6015970	hCoV-19/England/ARCH-001188C3/2021	ERS8611355	ERR7318050	ERZ4125259	15
ARCH-001188C4	NORW-20211104			ERS8613341	ERR7320090	ERZ4126546	15
ARCH-001188C5	NORW-20211104						15
ARCH-001188C6	NORW-20211104	EPI_ISL_6015971	hCoV-19/England/ARCH-001188C6/2021	ERS8609156	ERR7315778	ERZ4123263	15
ARCH-001188C7	NORW-20211104	EPI_ISL_6015972	hCoV-19/England/ARCH-001188C7/2021	ERS8612187	ERR7318902	ERZ4128992	15
ARCH-001188C8	NORW-20211104	EPI_ISL_6015973	hCoV-19/England/ARCH-001188C8/2021	ERS8602375	ERR7308798	ERZ4130274	15
ARCH-001188C9	NORW-20211104	EPI_ISL_6015974	hCoV-19/England/ARCH-001188C9/2021	ERS8603139	ERR7309590	ERZ4124552	15
ARCH-001188D1	NORW-20211104						15
ARCH-001188D10	NORW-20211104	EPI_ISL_6015975	hCoV-19/England/ARCH-001188D10/2021	ERS8595688	ERR7301937	ERZ4128104	15
ARCH-001188D11	NORW-20211104						15
ARCH-001188D12	NORW-20211104	EPI_ISL_6015976	hCoV-19/England/ARCH-001188D12/2021	ERS8610347	ERR7317006	ERZ4124315	15
ARCH-001188D2	NORW-20211104						15
ARCH-001188D3	NORW-20211104	EPI_ISL_6015977	hCoV-19/England/ARCH-001188D3/2021	ERS8607387	ERR7313963	ERZ4130113	15
ARCH-001188D4	NORW-20211104	EPI_ISL_6015978	hCoV-19/England/ARCH-001188D4/2021	ERS8598279	ERR7304565	ERZ4126761	15
ARCH-001188D5	NORW-20211104	EPI_ISL_6015979	hCoV-19/England/ARCH-001188D5/2021	ERS8612315	ERR7319036	ERZ4123833	15
ARCH-001188D6	NORW-20211104			ERS8613507	ERR7320265	ERZ4123317	15
ARCH-001188D7	NORW-20211104						15
ARCH-001188D8	NORW-20211104			ERS8601484	ERR7307873	ERZ4123968	15
ARCH-001188D9	NORW-20211104	EPI_ISL_6015980	hCoV-19/England/ARCH-001188D9/2021	ERS8612205	ERR7318921	ERZ4128254	15
ARCH-001188E1	NORW-20211104	EPI_ISL_6015981	hCoV-19/England/ARCH-001188E1/2021	ERS8600302	ERR7306654	ERZ4127872	15
ARCH-001188E10	NORW-20211104	EPI_ISL_6015982	hCoV-19/England/ARCH-001188E10/2021	ERS8613991	ERR7320770	ERZ4129122	15
ARCH-001188E11	NORW-20211104						15
ARCH-001188E12	NORW-20211104	EPI_ISL_6015983	hCoV-19/England/ARCH-001188E12/2021	ERS8608111	ERR7314706	ERZ4123746	15
ARCH-001188E2	NORW-20211104	EPI_ISL_6015984	hCoV-19/England/ARCH-001188E2/2021	ERS8605548	ERR7312070	ERZ4122486	15
ARCH-001188E3	NORW-20211104	EPI_ISL_6015985	hCoV-19/England/ARCH-001188E3/2021	ERS8608152	ERR7314747	ERZ4125164	15
ARCH-001188E4	NORW-20211104						15
ARCH-001188E5	NORW-20211104	EPI_ISL_6015986	hCoV-19/England/ARCH-001188E5/2021	ERS8600949	ERR7307323	ERZ4124259	15
ARCH-001188E6	NORW-20211104	EPI_ISL_6015987	hCoV-19/England/ARCH-001188E6/2021	ERS8604364	ERR7310858	ERZ4124536	15
ARCH-001188E7	NORW-20211104	EPI_ISL_6015988	hCoV-19/England/ARCH-001188E7/2021	ERS8610313	ERR7316971	ERZ4127221	15
ARCH-001188E8	NORW-20211104	EPI_ISL_6015989	hCoV-19/England/ARCH-001188E8/2021	ERS8609170	ERR7315794	ERZ4124658	15
ARCH-001188E9	NORW-20211104	EPI_ISL_6015990	hCoV-19/England/ARCH-001188E9/2021	ERS8613418	ERR7320172	ERZ4129444	15
ARCH-001188F1	NORW-20211104	EPI_ISL_6015991	hCoV-19/England/ARCH-001188F1/2021	ERS8603523	ERR7309981	ERZ4125095	15
ARCH-001188F10	NORW-20211104			ERS8604115	ERR7310599	ERZ4125125	15
ARCH-001188F11	NORW-20211104						15
ARCH-001188F12	NORW-20211104	EPI_ISL_6015992	hCoV-19/England/ARCH-001188F12/2021	ERS8596409	ERR7302648	ERZ4129433	15
ARCH-001188F2	NORW-20211104			ERS8600653	ERR7307015	ERZ4124913	15
ARCH-001188F3	NORW-20211104	EPI_ISL_6015993	hCoV-19/England/ARCH-001188F3/2021	ERS8600479	ERR7306840	ERZ4122205	15
ARCH-001188F4	NORW-20211104	EPI_ISL_6015994	hCoV-19/England/ARCH-001188F4/2021	ERS8599613	ERR7305941	ERZ4127678	15
ARCH-001188F5	NORW-20211104	EPI_ISL_6015995	hCoV-19/England/ARCH-001188F5/2021	ERS8607907	ERR7314494	ERZ4122034	15
ARCH-001188F6	NORW-20211104	EPI_ISL_6015996	hCoV-19/England/ARCH-001188F6/2021	ERS8612728	ERR7319461	ERZ4126064	15
ARCH-001188F7	NORW-20211104	EPI_ISL_6015997	hCoV-19/England/ARCH-001188F7/2021	ERS8613854	ERR7320632	ERZ4125059	15
ARCH-001188F8	NORW-20211104	EPI_ISL_6015998	hCoV-19/England/ARCH-001188F8/2021	ERS8613171	ERR7319918	ERZ4122248	15
ARCH-001188F9	NORW-20211104	EPI_ISL_6015999	hCoV-19/England/ARCH-001188F9/2021	ERS8602129	ERR7308544	ERZ4123303	15
ARCH-001188G1	NORW-20211104	EPI_ISL_6016000	hCoV-19/England/ARCH-001188G1/2021	ERS8613367	ERR7320117	ERZ4129881	15
ARCH-001188G10	NORW-20211104	EPI_ISL_6016001	hCoV-19/England/ARCH-001188G10/2021	ERS8599325	ERR7305645	ERZ4127116	15
ARCH-001188G11	NORW-20211104	EPI_ISL_6016002	hCoV-19/England/ARCH-001188G11/2021	ERS8612806	ERR7319538	ERZ4127046	15
ARCH-001188G2	NORW-20211104	EPI_ISL_6016003	hCoV-19/England/ARCH-001188G2/2021	ERS8612986	ERR7319729	ERZ4126776	15
ARCH-001188G3	NORW-20211104			ERS8598615	ERR7304914	ERZ4122330	15
ARCH-001188G4	NORW-20211104	EPI_ISL_6016004	hCoV-19/England/ARCH-001188G4/2021	ERS8602228	ERR7308645	ERZ4129588	15
ARCH-001188G5	NORW-20211104			ERS8596553	ERR7302801	ERZ4128071	15
ARCH-001188G6	NORW-20211104			ERS8595937	ERR7302175	ERZ4127568	15
ARCH-001188G7	NORW-20211104	EPI_ISL_6016005	hCoV-19/England/ARCH-001188G7/2021	ERS8604515	ERR7311011	ERZ4129940	15
ARCH-001188G8	NORW-20211104	EPI_ISL_6016006	hCoV-19/England/ARCH-001188G8/2021	ERS8602025	ERR7308439	ERZ4128823	15
ARCH-001188G9	NORW-20211104	EPI_ISL_6016007	hCoV-19/England/ARCH-001188G9/2021	ERS8600529	ERR7306890	ERZ4129823	15
ARCH-001188H1	NORW-20211104			ERS8605411	ERR7311926	ERZ4123756	15
ARCH-001188H10	NORW-20211104	EPI_ISL_6016008	hCoV-19/England/ARCH-001188H10/2021	ERS8608242	ERR7314836	ERZ4128451	15
ARCH-001188H11	NORW-20211104	EPI_ISL_6016009	hCoV-19/England/ARCH-001188H11/2021	ERS8610923	ERR7317609	ERZ4129767	15
ARCH-001188H2	NORW-20211104	EPI_ISL_6016010	hCoV-19/England/ARCH-001188H2/2021	ERS8604137	ERR7310624	ERZ4123475	15
ARCH-001188H3	NORW-20211104						15
ARCH-001188H4	NORW-20211104	EPI_ISL_6016011	hCoV-19/England/ARCH-001188H4/2021	ERS8602290	ERR7308709	ERZ4122823	15
ARCH-001188H5	NORW-20211104			ERS8600346	ERR7306699	ERZ4127009	15
ARCH-001188H6	NORW-20211104	EPI_ISL_6016012	hCoV-19/England/ARCH-001188H6/2021	ERS8610747	ERR7317423	ERZ4128594	15
ARCH-001188H7	NORW-20211104	EPI_ISL_6016013	hCoV-19/England/ARCH-001188H7/2021	ERS8613924	ERR7320704	ERZ4122453	15
ARCH-001188H8	NORW-20211104	EPI_ISL_6016014	hCoV-19/England/ARCH-001188H8/2021	ERS8609172	ERR7315795	ERZ4129854	15
ARCH-001188H9	NORW-20211104	EPI_ISL_6016015	hCoV-19/England/ARCH-001188H9/2021	ERS8610766	ERR7317441	ERZ4122468	15
ARCH-001189A1	NORW-20211104	EPI_ISL_6016016	hCoV-19/England/ARCH-001189A1/2021	ERS8614128	ERR7320911	ERZ4124387	15
ARCH-001189A10	NORW-20211104	EPI_ISL_6016017	hCoV-19/England/ARCH-001189A10/2021	ERS8610662	ERR7317337	ERZ4125340	15
ARCH-001189A11	NORW-20211104	EPI_ISL_6016018	hCoV-19/England/ARCH-001189A11/2021	ERS8613617	ERR7320377	ERZ4130363	15
ARCH-001189A12	NORW-20211104	EPI_ISL_6016019	hCoV-19/England/ARCH-001189A12/2021	ERS8599733	ERR7306058	ERZ4129366	15
ARCH-001189A2	NORW-20211104						15
ARCH-001189A3	NORW-20211104	EPI_ISL_6016020	hCoV-19/England/ARCH-001189A3/2021	ERS8596478	ERR7302722	ERZ4122806	15
ARCH-001189A4	NORW-20211104						15
ARCH-001189A5	NORW-20211104	EPI_ISL_6016021	hCoV-19/England/ARCH-001189A5/2021	ERS8600427	ERR7306785	ERZ4126485	15
ARCH-001189A6	NORW-20211104			ERS8596054	ERR7302286	ERZ4122833	15
ARCH-001189A7	NORW-20211104	EPI_ISL_6016022	hCoV-19/England/ARCH-001189A7/2021	ERS8597819	ERR7304097	ERZ4130145	15
ARCH-001189A8	NORW-20211104	EPI_ISL_6016023	hCoV-19/England/ARCH-001189A8/2021	ERS8605868	ERR7312397	ERZ4126268	15
ARCH-001189A9	NORW-20211104			ERS8613127	ERR7319871	ERZ4128334	15
ARCH-001189B1	NORW-20211104	EPI_ISL_6016024	hCoV-19/England/ARCH-001189B1/2021	ERS8612060	ERR7318776	ERZ4128141	15
ARCH-001189B10	NORW-20211104	EPI_ISL_6016025	hCoV-19/England/ARCH-001189B10/2021	ERS8601079	ERR7307453	ERZ4123123	15
ARCH-001189B11	NORW-20211104	EPI_ISL_6016026	hCoV-19/England/ARCH-001189B11/2021	ERS8601616	ERR7308009	ERZ4123237	15
ARCH-001189B12	NORW-20211104	EPI_ISL_6016027	hCoV-19/England/ARCH-001189B12/2021	ERS8602702	ERR7309139	ERZ4127971	15
ARCH-001189B2	NORW-20211104						15
ARCH-001189B3	NORW-20211104			ERS8613070	ERR7319811	ERZ4127991	15
ARCH-001189B4	NORW-20211104						15
ARCH-001189B5	NORW-20211104						15
ARCH-001189B6	NORW-20211104						15
ARCH-001189B7	NORW-20211104			ERS8596817	ERR7303064	ERZ4129330	15
ARCH-001189B8	NORW-20211104						15
ARCH-001189B9	NORW-20211104	EPI_ISL_6016028	hCoV-19/England/ARCH-001189B9/2021	ERS8608695	ERR7315302	ERZ4130026	15
ARCH-001189C1	NORW-20211104			ERS8602484	ERR7308914	ERZ4198651	15
ARCH-001189C10	NORW-20211104	EPI_ISL_6016029	hCoV-19/England/ARCH-001189C10/2021	ERS8602910	ERR7309353	ERZ4128283	15
ARCH-001189C11	NORW-20211104	EPI_ISL_6016030	hCoV-19/England/ARCH-001189C11/2021	ERS8610899	ERR7317586	ERZ4129182	15
ARCH-001189C12	NORW-20211104			ERS8607455	ERR7314035	ERZ4123482	15
ARCH-001189C3	NORW-20211104			ERS8595835	ERR7302071	ERZ4125143	15
ARCH-001189C4	NORW-20211104	EPI_ISL_6016031	hCoV-19/England/ARCH-001189C4/2021	ERS8601512	ERR7307903	ERZ4124868	15
ARCH-001189C5	NORW-20211104	EPI_ISL_6016032	hCoV-19/England/ARCH-001189C5/2021	ERS8610192	ERR7316851	ERZ4126828	15
ARCH-001189C6	NORW-20211104	EPI_ISL_6016037	hCoV-19/England/ARCH-001189C6/2021	ERS8609355	ERR7315987	ERZ4125255	15
ARCH-001189C7	NORW-20211104	EPI_ISL_6016038	hCoV-19/England/ARCH-001189C7/2021	ERS8596368	ERR7302604	ERZ4124190	15
ARCH-001189C8	NORW-20211104	EPI_ISL_6016039	hCoV-19/England/ARCH-001189C8/2021	ERS8604658	ERR7311157	ERZ4125057	15
ARCH-001189C9	NORW-20211104	EPI_ISL_6016040	hCoV-19/England/ARCH-001189C9/2021	ERS8608749	ERR7315357	ERZ4129425	15
ARCH-001189D1	NORW-20211104	EPI_ISL_6016041	hCoV-19/England/ARCH-001189D1/2021	ERS8601891	ERR7308300	ERZ4123485	15
ARCH-001189D10	NORW-20211104	EPI_ISL_6016042	hCoV-19/England/ARCH-001189D10/2021	ERS8602188	ERR7308605	ERZ4130745	15
ARCH-001189D11	NORW-20211104						15
ARCH-001189D12	NORW-20211104			ERS8613738	ERR7320510	ERZ4130167	15
ARCH-001189D2	NORW-20211104						15
ARCH-001189D3	NORW-20211104	EPI_ISL_6016043	hCoV-19/England/ARCH-001189D3/2021	ERS8595168	ERR7301429	ERZ4128419	15
ARCH-001189D4	NORW-20211104	EPI_ISL_6016044	hCoV-19/England/ARCH-001189D4/2021	ERS8604675	ERR7311173	ERZ4129420	15
ARCH-001189D5	NORW-20211104	EPI_ISL_6016045	hCoV-19/England/ARCH-001189D5/2021	ERS8688447	ERR7379719	ERZ4125624	15
ARCH-001189D6	NORW-20211104			ERS8603117	ERR7309566	ERZ4128217	15
ARCH-001189D7	NORW-20211104	EPI_ISL_6016046	hCoV-19/England/ARCH-001189D7/2021	ERS8609670	ERR7316308	ERZ4127124	15
ARCH-001189D8	NORW-20211104	EPI_ISL_6016047	hCoV-19/England/ARCH-001189D8/2021	ERS8605828	ERR7312357	ERZ4123034	15
ARCH-001189D9	NORW-20211104	EPI_ISL_6016048	hCoV-19/England/ARCH-001189D9/2021	ERS8600284	ERR7306636	ERZ4123224	15
ARCH-001189E1	NORW-20211104			ERS8602800	ERR7309239	ERZ4126134	15
ARCH-001189E10	NORW-20211104	EPI_ISL_6016049	hCoV-19/England/ARCH-001189E10/2021	ERS8596168	ERR7302403	ERZ4127311	15
ARCH-001189E11	NORW-20211104	EPI_ISL_6016050	hCoV-19/England/ARCH-001189E11/2021	ERS8597898	ERR7304179	ERZ4122296	15
ARCH-001189E12	NORW-20211104	EPI_ISL_6016051	hCoV-19/England/ARCH-001189E12/2021	ERS8603384	ERR7309841	ERZ4123885	15
ARCH-001189E2	NORW-20211104	EPI_ISL_6016052	hCoV-19/England/ARCH-001189E2/2021	ERS8608100	ERR7314695	ERZ4124105	15
ARCH-001189E3	NORW-20211104			ERS8595748	ERR7301991	ERZ4124539	15
ARCH-001189E4	NORW-20211104						15
ARCH-001189E5	NORW-20211104	EPI_ISL_6016053	hCoV-19/England/ARCH-001189E5/2021	ERS8600332	ERR7306684	ERZ4126500	15
ARCH-001189E6	NORW-20211104			ERS8608614	ERR7315215	ERZ4124124	15
ARCH-001189E7	NORW-20211104	EPI_ISL_6016054	hCoV-19/England/ARCH-001189E7/2021	ERS8597536	ERR7303807	ERZ4126407	15
ARCH-001189E8	NORW-20211104	EPI_ISL_6016055	hCoV-19/England/ARCH-001189E8/2021	ERS8610392	ERR7317051	ERZ4123296	15
ARCH-001189E9	NORW-20211104						15
ARCH-001189F1	NORW-20211104	EPI_ISL_6016056	hCoV-19/England/ARCH-001189F1/2021	ERS8599164	ERR7305481	ERZ4129120	15
ARCH-001189F10	NORW-20211104			ERS8599301	ERR7305620	ERZ4128234	15
ARCH-001189F11	NORW-20211104	EPI_ISL_6016057	hCoV-19/England/ARCH-001189F11/2021	ERS8599080	ERR7305394	ERZ4123753	15
ARCH-001189F12	NORW-20211104	EPI_ISL_6016058	hCoV-19/England/ARCH-001189F12/2021	ERS8601012	ERR7307385	ERZ4128867	15
ARCH-001189F2	NORW-20211104	EPI_ISL_6016059	hCoV-19/England/ARCH-001189F2/2021	ERS8603477	ERR7309934	ERZ4123114	15
ARCH-001189F3	NORW-20211104	EPI_ISL_6016060	hCoV-19/England/ARCH-001189F3/2021	ERS8602695	ERR7309130	ERZ4129610	15
ARCH-001189F4	NORW-20211104	EPI_ISL_6016061	hCoV-19/England/ARCH-001189F4/2021	ERS8604188	ERR7310674	ERZ4123760	15
ARCH-001189F5	NORW-20211104	EPI_ISL_6016062	hCoV-19/England/ARCH-001189F5/2021	ERS8611233	ERR7317927	ERZ4128310	15
ARCH-001189F6	NORW-20211104	EPI_ISL_6016063	hCoV-19/England/ARCH-001189F6/2021	ERS8606765	ERR7313322	ERZ4130060	15
ARCH-001189F7	NORW-20211104	EPI_ISL_6016064	hCoV-19/England/ARCH-001189F7/2021	ERS8595837	ERR7302073	ERZ4124832	15
ARCH-001189F8	NORW-20211104	EPI_ISL_6016065	hCoV-19/England/ARCH-001189F8/2021	ERS8611687	ERR7318386	ERZ4127129	15
ARCH-001189F9	NORW-20211104			ERS8609210	ERR7315834	ERZ4130809	15
ARCH-001189G1	NORW-20211104			ERS8600942	ERR7307312	ERZ4125176	15
ARCH-001189G10	NORW-20211104						15
ARCH-001189G11	NORW-20211104	EPI_ISL_6016066	hCoV-19/England/ARCH-001189G11/2021	ERS8614484	ERR7321279	ERZ4130056	15
ARCH-001189G2	NORW-20211104						15
ARCH-001189G3	NORW-20211104	EPI_ISL_6016067	hCoV-19/England/ARCH-001189G3/2021	ERS8605555	ERR7312077	ERZ4123922	15
ARCH-001189G4	NORW-20211104	EPI_ISL_6016068	hCoV-19/England/ARCH-001189G4/2021	ERS8597998	ERR7304287	ERZ4122945	15
ARCH-001189G5	NORW-20211104	EPI_ISL_6016069	hCoV-19/England/ARCH-001189G5/2021	ERS8596659	ERR7302907	ERZ4127995	15
ARCH-001189G6	NORW-20211104	EPI_ISL_6016070	hCoV-19/England/ARCH-001189G6/2021	ERS8602176	ERR7308594	ERZ4125902	15
ARCH-001189G7	NORW-20211104	EPI_ISL_6016071	hCoV-19/England/ARCH-001189G7/2021	ERS8597799	ERR7304074	ERZ4128733	15
ARCH-001189G8	NORW-20211104						15
ARCH-001189G9	NORW-20211104	EPI_ISL_6016072	hCoV-19/England/ARCH-001189G9/2021	ERS8614120	ERR7320901	ERZ4128039	15
ARCH-001189H1	NORW-20211104	EPI_ISL_6016073	hCoV-19/England/ARCH-001189H1/2021	ERS8610559	ERR7317224	ERZ4126897	15
ARCH-001189H10	NORW-20211104			ERS8595048	ERR7301380	ERZ4130827	15
ARCH-001189H11	NORW-20211104			ERS8597912	ERR7304193	ERZ4127608	15
ARCH-001189H2	NORW-20211104						15
ARCH-001189H3	NORW-20211104						15
ARCH-001189H4	NORW-20211104	EPI_ISL_6016074	hCoV-19/England/ARCH-001189H4/2021	ERS8610472	ERR7317136	ERZ4122814	15
ARCH-001189H5	NORW-20211104	EPI_ISL_6016075	hCoV-19/England/ARCH-001189H5/2021	ERS8612389	ERR7319111	ERZ4126043	15
ARCH-001189H6	NORW-20211104	EPI_ISL_6016076	hCoV-19/England/ARCH-001189H6/2021	ERS8608596	ERR7315199	ERZ4123796	15
ARCH-001189H7	NORW-20211104	EPI_ISL_6016077	hCoV-19/England/ARCH-001189H7/2021	ERS8605600	ERR7312124	ERZ4126805	15
ARCH-001189H8	NORW-20211104			ERS8610153	ERR7316804	ERZ4126140	15
ARCH-001189H9	NORW-20211104	EPI_ISL_6016078	hCoV-19/England/ARCH-001189H9/2021	ERS8597856	ERR7304135	ERZ4127108	15
ARCH-001190A1	NORW-20211104	EPI_ISL_6016079	hCoV-19/England/ARCH-001190A1/2021	ERS8602933	ERR7309375	ERZ4123559	15
ARCH-001190A10	NORW-20211104	EPI_ISL_6016080	hCoV-19/England/ARCH-001190A10/2021	ERS8610200	ERR7316855	ERZ4126405	15
ARCH-001190A11	NORW-20211104	EPI_ISL_6016081	hCoV-19/England/ARCH-001190A11/2021	ERS8609450	ERR7316084	ERZ4123675	15
ARCH-001190A12	NORW-20211104	EPI_ISL_6016082	hCoV-19/England/ARCH-001190A12/2021	ERS8604050	ERR7310534	ERZ4122256	15
ARCH-001190A2	NORW-20211104	EPI_ISL_6016083	hCoV-19/England/ARCH-001190A2/2021	ERS8597509	ERR7303776	ERZ4126363	15
ARCH-001190A4	NORW-20211104			ERS8597641	ERR7303916	ERZ4127180	15
ARCH-001190A5	NORW-20211104			ERS8602343	ERR7308763	ERZ4129240	15
ARCH-001190A6	NORW-20211104	EPI_ISL_6016084	hCoV-19/England/ARCH-001190A6/2021	ERS8597863	ERR7304142	ERZ4129054	15
ARCH-001190A7	NORW-20211104	EPI_ISL_6016085	hCoV-19/England/ARCH-001190A7/2021	ERS8614243	ERR7321030	ERZ4123718	15
ARCH-001190A8	NORW-20211104			ERS8603508	ERR7309965	ERZ4128261	15
ARCH-001190A9	NORW-20211104	EPI_ISL_6016086	hCoV-19/England/ARCH-001190A9/2021	ERS8608211	ERR7314804	ERZ4124010	15
ARCH-001190B1	NORW-20211104			ERS8600057	ERR7306394	ERZ4127854	15
ARCH-001190B10	NORW-20211104			ERS8597308	ERR7303568	ERZ4123632	15
ARCH-001190B11	NORW-20211104	EPI_ISL_6016087	hCoV-19/England/ARCH-001190B11/2021	ERS8607903	ERR7314491	ERZ4122789	15
ARCH-001190B12	NORW-20211104	EPI_ISL_6016088	hCoV-19/England/ARCH-001190B12/2021	ERS8601932	ERR7308344	ERZ4130043	15
ARCH-001190B2	NORW-20211104	EPI_ISL_6016089	hCoV-19/England/ARCH-001190B2/2021	ERS8600983	ERR7307354	ERZ4128142	15
ARCH-001190B4	NORW-20211104	EPI_ISL_6016090	hCoV-19/England/ARCH-001190B4/2021	ERS8598719	ERR7305026	ERZ4123140	15
ARCH-001190B5	NORW-20211104	EPI_ISL_6016091	hCoV-19/England/ARCH-001190B5/2021	ERS8599201	ERR7305518	ERZ4123273	15
ARCH-001190B6	NORW-20211104	EPI_ISL_6016092	hCoV-19/England/ARCH-001190B6/2021	ERS8601623	ERR7308018	ERZ4127494	15
ARCH-001190B7	NORW-20211104	EPI_ISL_6016093	hCoV-19/England/ARCH-001190B7/2021	ERS8597585	ERR7303857	ERZ4128187	15
ARCH-001190B8	NORW-20211104	EPI_ISL_6016094	hCoV-19/England/ARCH-001190B8/2021	ERS8608236	ERR7314833	ERZ4126037	15
ARCH-001190B9	NORW-20211104	EPI_ISL_6016095	hCoV-19/England/ARCH-001190B9/2021	ERS8600239	ERR7306591	ERZ4122096	15
ARCH-001190C1	NORW-20211104	EPI_ISL_6016096	hCoV-19/England/ARCH-001190C1/2021	ERS8613648	ERR7320411	ERZ4126944	15
ARCH-001190C10	NORW-20211104	EPI_ISL_6016097	hCoV-19/England/ARCH-001190C10/2021	ERS8605121	ERR7311634	ERZ4124511	15
ARCH-001190C11	NORW-20211104	EPI_ISL_6016098	hCoV-19/England/ARCH-001190C11/2021	ERS8595676	ERR7301927	ERZ4126455	15
ARCH-001190C12	NORW-20211104			ERS8612559	ERR7319286	ERZ4124572	15
ARCH-001190C2	NORW-20211104	EPI_ISL_6016099	hCoV-19/England/ARCH-001190C2/2021	ERS8609671	ERR7316309	ERZ4126608	15
ARCH-001190C4	NORW-20211104			ERS8595729	ERR7381235	ERZ4121878	15
ARCH-001190C5	NORW-20211104	EPI_ISL_6016100	hCoV-19/England/ARCH-001190C5/2021	ERS8613151	ERR7319895	ERZ4129107	15
ARCH-001190C6	NORW-20211104	EPI_ISL_6016101	hCoV-19/England/ARCH-001190C6/2021	ERS8611859	ERR7318563	ERZ4130844	15
ARCH-001190C7	NORW-20211104	EPI_ISL_6016102	hCoV-19/England/ARCH-001190C7/2021	ERS8611534	ERR7318232	ERZ4126397	15
ARCH-001190C8	NORW-20211104	EPI_ISL_6016103	hCoV-19/England/ARCH-001190C8/2021	ERS8614606	ERR7321404	ERZ4127764	15
ARCH-001190C9	NORW-20211104	EPI_ISL_6016104	hCoV-19/England/ARCH-001190C9/2021	ERS8607815	ERR7314404	ERZ4129914	15
ARCH-001190D1	NORW-20211104			ERS8610893	ERR7317578	ERZ4126621	15
ARCH-001190D10	NORW-20211104						15
ARCH-001190D11	NORW-20211104	EPI_ISL_6016105	hCoV-19/England/ARCH-001190D11/2021	ERS8614525	ERR7321320	ERZ4130807	15
ARCH-001190D12	NORW-20211104	EPI_ISL_6016106	hCoV-19/England/ARCH-001190D12/2021	ERS8606891	ERR7313454	ERZ4127232	15
ARCH-001190D2	NORW-20211104	EPI_ISL_6016107	hCoV-19/England/ARCH-001190D2/2021	ERS8614086	ERR7320869	ERZ4125440	15
ARCH-001190D3	NORW-20211104	EPI_ISL_6016108	hCoV-19/England/ARCH-001190D3/2021	ERS8606383	ERR7312932	ERZ4123732	15
ARCH-001190D4	NORW-20211104	EPI_ISL_6016109	hCoV-19/England/ARCH-001190D4/2021	ERS8612266	ERR7318984	ERZ4122636	15
ARCH-001190D5	NORW-20211104	EPI_ISL_6016110	hCoV-19/England/ARCH-001190D5/2021	ERS8604335	ERR7310830	ERZ4129919	15
ARCH-001190D6	NORW-20211104						15
ARCH-001190D7	NORW-20211104	EPI_ISL_6016111	hCoV-19/England/ARCH-001190D7/2021	ERS8595069	ERR7301401	ERZ4124829	15
ARCH-001190D8	NORW-20211104						15
ARCH-001190D9	NORW-20211104	EPI_ISL_6016112	hCoV-19/England/ARCH-001190D9/2021	ERS8614132	ERR7320914	ERZ4128657	15
ARCH-001190E1	NORW-20211104	EPI_ISL_6016113	hCoV-19/England/ARCH-001190E1/2021	ERS8605997	ERR7312533	ERZ4129359	15
ARCH-001190E10	NORW-20211104						15
ARCH-001190E11	NORW-20211104	EPI_ISL_6016114	hCoV-19/England/ARCH-001190E11/2021	ERS8608944	ERR7315559	ERZ4127082	15
ARCH-001190E12	NORW-20211104	EPI_ISL_6016115	hCoV-19/England/ARCH-001190E12/2021	ERS8606582	ERR7313134	ERZ4126649	15
ARCH-001190E2	NORW-20211104	EPI_ISL_6016116	hCoV-19/England/ARCH-001190E2/2021	ERS8610695	ERR7317370	ERZ4124032	15
ARCH-001190E3	NORW-20211104			ERS8607004	ERR7313568	ERZ4122087	15
ARCH-001190E4	NORW-20211104						15
ARCH-001190E5	NORW-20211104	EPI_ISL_6016117	hCoV-19/England/ARCH-001190E5/2021	ERS8609319	ERR7315948	ERZ4121843	15
ARCH-001190E6	NORW-20211104			ERS8595961	ERR7302199	ERZ4130595	15
ARCH-001190E7	NORW-20211104	EPI_ISL_6016118	hCoV-19/England/ARCH-001190E7/2021	ERS8599691	ERR7306017	ERZ4129096	15
ARCH-001190E8	NORW-20211104			ERS8604728	ERR7311230	ERZ4124178	15
ARCH-001190E9	NORW-20211104			ERS8599635	ERR7305962	ERZ4128667	15
ARCH-001190F1	NORW-20211104			ERS8607219	ERR7313794	ERZ4124106	15
ARCH-001190F10	NORW-20211104	EPI_ISL_6016119	hCoV-19/England/ARCH-001190F10/2021	ERS8612518	ERR7319243	ERZ4121945	15
ARCH-001190F11	NORW-20211104			ERS8607822	ERR7314407	ERZ4124576	15
ARCH-001190F12	NORW-20211104	EPI_ISL_6016120	hCoV-19/England/ARCH-001190F12/2021	ERS8602134	ERR7308553	ERZ4122920	15
ARCH-001190F2	NORW-20211104						15
ARCH-001190F3	NORW-20211104	EPI_ISL_6016121	hCoV-19/England/ARCH-001190F3/2021	ERS8600193	ERR7306536	ERZ4125060	15
ARCH-001190F4	NORW-20211104	EPI_ISL_6016129	hCoV-19/England/ARCH-001190F4/2021	ERS8607108	ERR7313678	ERZ4125845	15
ARCH-001190F5	NORW-20211104	EPI_ISL_6016130	hCoV-19/England/ARCH-001190F5/2021	ERS8610777	ERR7317454	ERZ4121848	15
ARCH-001190F6	NORW-20211104	EPI_ISL_6016131	hCoV-19/England/ARCH-001190F6/2021	ERS8606710	ERR7313266	ERZ4128152	15
ARCH-001190F7	NORW-20211104	EPI_ISL_6016132	hCoV-19/England/ARCH-001190F7/2021	ERS8610948	ERR7317635	ERZ4121933	15
ARCH-001190F8	NORW-20211104	EPI_ISL_6016133	hCoV-19/England/ARCH-001190F8/2021	ERS8608101	ERR7314696	ERZ4126096	15
ARCH-001190F9	NORW-20211104						15
ARCH-001190G1	NORW-20211104	EPI_ISL_6016134	hCoV-19/England/ARCH-001190G1/2021	ERS8595671	ERR7301923	ERZ4123985	15
ARCH-001190G10	NORW-20211104			ERS8611682	ERR7318383	ERZ4130912	15
ARCH-001190G11	NORW-20211104	EPI_ISL_6016135	hCoV-19/England/ARCH-001190G11/2021	ERS8614035	ERR7320817	ERZ4127572	15
ARCH-001190G2	NORW-20211104	EPI_ISL_6016139	hCoV-19/England/ARCH-001190G2/2021	ERS8596470	ERR7302712	ERZ4128347	15
ARCH-001190G4	NORW-20211104			ERS8613460	ERR7320214	ERZ4122894	15
ARCH-001190G5	NORW-20211104	EPI_ISL_6016140	hCoV-19/England/ARCH-001190G5/2021	ERS8596233	ERR7302468	ERZ4122027	15
ARCH-001190G6	NORW-20211104	EPI_ISL_6016150	hCoV-19/England/ARCH-001190G6/2021	ERS8611902	ERR7318607	ERZ4122325	15
ARCH-001190G7	NORW-20211104						15
ARCH-001190G8	NORW-20211104						15
ARCH-001190G9	NORW-20211104	EPI_ISL_6016153	hCoV-19/England/ARCH-001190G9/2021	ERS8597235	ERR7303487	ERZ4127946	15
ARCH-001190H1	NORW-20211104	EPI_ISL_6016156	hCoV-19/England/ARCH-001190H1/2021	ERS8596105	ERR7302340	ERZ4127010	15
ARCH-001190H10	NORW-20211104						15
ARCH-001190H11	NORW-20211104			ERS8595408	ERR7301663	ERZ4128241	15
ARCH-001190H2	NORW-20211104	EPI_ISL_6016161	hCoV-19/England/ARCH-001190H2/2021	ERS8601046	ERR7307420	ERZ4198699	15
ARCH-001190H3	NORW-20211104	EPI_ISL_6016167	hCoV-19/England/ARCH-001190H3/2021	ERS8607453	ERR7314032	ERZ4122948	15
ARCH-001190H4	NORW-20211104	EPI_ISL_6016172	hCoV-19/England/ARCH-001190H4/2021	ERS8603516	ERR7309974	ERZ4124949	15
ARCH-001190H5	NORW-20211104	EPI_ISL_6016173	hCoV-19/England/ARCH-001190H5/2021	ERS8611090	ERR7317780	ERZ4198709	15
ARCH-001190H6	NORW-20211104	EPI_ISL_6016176	hCoV-19/England/ARCH-001190H6/2021	ERS8602402	ERR7308827	ERZ4128978	15
ARCH-001190H7	NORW-20211104	EPI_ISL_6016180	hCoV-19/England/ARCH-001190H7/2021	ERS8600353	ERR7306705	ERZ4124671	15
ARCH-001190H8	NORW-20211104			ERS8614385	ERR7321178	ERZ4124337	15
ARCH-001190H9	NORW-20211104						15
ARCH-001191A1	NORW-20211104			ERS8614572	ERR7321370	ERZ4125503	15
ARCH-001191B1	NORW-20211104	EPI_ISL_6016186	hCoV-19/England/ARCH-001191B1/2021	ERS8598108	ERR7304395	ERZ4128863	15
ARCH-001191C1	NORW-20211104	EPI_ISL_6016188	hCoV-19/England/ARCH-001191C1/2021	ERS8611414	ERR7318112	ERZ4123713	15
ARCH-001191D1	NORW-20211104						15
ARCH-001191E1	NORW-20211104	EPI_ISL_6016193	hCoV-19/England/ARCH-001191E1/2021	ERS8611971	ERR7318680	ERZ4123343	15
ARCH-001194A1	NORW-20211106	EPI_ISL_6016200	hCoV-19/England/ARCH-001194A1/2021	ERS8596385	ERR7302622	ERZ4125403	15
ARCH-001194A10	NORW-20211106	EPI_ISL_6016204	hCoV-19/England/ARCH-001194A10/2021	ERS8602550	ERR7308981	ERZ4126833	15
ARCH-001194A11	NORW-20211106	EPI_ISL_6016205	hCoV-19/England/ARCH-001194A11/2021	ERS8603377	ERR7309834	ERZ4130492	15
ARCH-001194A12	NORW-20211106						15
ARCH-001194A2	NORW-20211106			ERS8608845	ERR7315458	ERZ4124601	15
ARCH-001194A3	NORW-20211106						15
ARCH-001194A4	NORW-20211106	EPI_ISL_6016211	hCoV-19/England/ARCH-001194A4/2021	ERS8598739	ERR7305047	ERZ4128730	15
ARCH-001194A5	NORW-20211106			ERS8597166	ERR7303413	ERZ4128925	15
ARCH-001194A6	NORW-20211106	EPI_ISL_6016217	hCoV-19/England/ARCH-001194A6/2021	ERS8604180	ERR7310665	ERZ4127996	15
ARCH-001194A7	NORW-20211106	EPI_ISL_6016220	hCoV-19/England/ARCH-001194A7/2021	ERS8596314	ERR7302549	ERZ4127101	15
ARCH-001194A8	NORW-20211106			ERS8604132	ERR7310618	ERZ4125038	15
ARCH-001194A9	NORW-20211106	EPI_ISL_6016224	hCoV-19/England/ARCH-001194A9/2021	ERS8595556	ERR7370111	ERZ4125049	15
ARCH-001194B1	NORW-20211106	EPI_ISL_6016225	hCoV-19/England/ARCH-001194B1/2021	ERS8607623	ERR7314206	ERZ4124144	15
ARCH-001194B10	NORW-20211106			ERS8613395	ERR7320147	ERZ4125678	15
ARCH-001194B11	NORW-20211106	EPI_ISL_6016235	hCoV-19/England/ARCH-001194B11/2021	ERS8597446	ERR7303714	ERZ4123385	15
ARCH-001194B12	NORW-20211106	EPI_ISL_6016241	hCoV-19/England/ARCH-001194B12/2021	ERS8603774	ERR7310248	ERZ4127726	15
ARCH-001194B2	NORW-20211106	EPI_ISL_6016246	hCoV-19/England/ARCH-001194B2/2021	ERS8603193	ERR7309645	ERZ4129631	15
ARCH-001194B3	NORW-20211106	EPI_ISL_6016247	hCoV-19/England/ARCH-001194B3/2021	ERS8599666	ERR7305993	ERZ4122228	15
ARCH-001194B4	NORW-20211106			ERS8600943	ERR7307314	ERZ4126372	15
ARCH-001194B5	NORW-20211106	EPI_ISL_6016256	hCoV-19/England/ARCH-001194B5/2021	ERS8599678	ERR7306006	ERZ4122934	15
ARCH-001194B6	NORW-20211106	EPI_ISL_6016264	hCoV-19/England/ARCH-001194B6/2021	ERS8597917	ERR7304201	ERZ4122631	15
ARCH-001194B7	NORW-20211106						15
ARCH-001194B8	NORW-20211106	EPI_ISL_6016269	hCoV-19/England/ARCH-001194B8/2021	ERS8596103	ERR7302338	ERZ4129679	15
ARCH-001194B9	NORW-20211106	EPI_ISL_6016273	hCoV-19/England/ARCH-001194B9/2021	ERS8612433	ERR7319158	ERZ4121934	15
ARCH-001194C1	NORW-20211106	EPI_ISL_6016280	hCoV-19/England/ARCH-001194C1/2021	ERS8595241	ERR7301473	ERZ4128842	15
ARCH-001194C10	NORW-20211106	EPI_ISL_6016281	hCoV-19/England/ARCH-001194C10/2021	ERS8598132	ERR7304420	ERZ4121958	15
ARCH-001194C11	NORW-20211106	EPI_ISL_6016287	hCoV-19/England/ARCH-001194C11/2021	ERS8597872	ERR7304151	ERZ4124025	15
ARCH-001194C12	NORW-20211106	EPI_ISL_6016291	hCoV-19/England/ARCH-001194C12/2021	ERS8606242	ERR7312785	ERZ4122242	15
ARCH-001194C2	NORW-20211106	EPI_ISL_6016297	hCoV-19/England/ARCH-001194C2/2021	ERS8597380	ERR7303644	ERZ4122357	15
ARCH-001194C3	NORW-20211106	EPI_ISL_6016298	hCoV-19/England/ARCH-001194C3/2021	ERS8599235	ERR7305553	ERZ4122070	15
ARCH-001194C4	NORW-20211106	EPI_ISL_6016302	hCoV-19/England/ARCH-001194C4/2021	ERS8610483	ERR7317148	ERZ4129138	15
ARCH-001194C5	NORW-20211106			ERS8598940	ERR7305251	ERZ4122547	15
ARCH-001194C6	NORW-20211106			ERS8598291	ERR7304583	ERZ4129459	15
ARCH-001194C7	NORW-20211106	EPI_ISL_6016308	hCoV-19/England/ARCH-001194C7/2021	ERS8609008	ERR7315629	ERZ4122370	15
ARCH-001194C8	NORW-20211106	EPI_ISL_6016314	hCoV-19/England/ARCH-001194C8/2021	ERS8598122	ERR7304408	ERZ4128383	15
ARCH-001194C9	NORW-20211106	EPI_ISL_6016315	hCoV-19/England/ARCH-001194C9/2021	ERS8596392	ERR7302629	ERZ4129773	15
ARCH-001194D1	NORW-20211106	EPI_ISL_6016318	hCoV-19/England/ARCH-001194D1/2021	ERS8598562	ERR7304859	ERZ4124046	15
ARCH-001194D10	NORW-20211106	EPI_ISL_6016320	hCoV-19/England/ARCH-001194D10/2021	ERS8596295	ERR7302531	ERZ4130251	15
ARCH-001194D11	NORW-20211106						15
ARCH-001194D12	NORW-20211106	EPI_ISL_6016322	hCoV-19/England/ARCH-001194D12/2021	ERS8605484	ERR7312003	ERZ4126438	15
ARCH-001194D2	NORW-20211106	EPI_ISL_6016325	hCoV-19/England/ARCH-001194D2/2021	ERS8607235	ERR7313814	ERZ4127499	15
ARCH-001194D3	NORW-20211106	EPI_ISL_6016332	hCoV-19/England/ARCH-001194D3/2021	ERS8597843	ERR7304118	ERZ4126243	15
ARCH-001194D4	NORW-20211106			ERS8605876	ERR7312406	ERZ4129769	15
ARCH-001194D5	NORW-20211106			ERS8609902	ERR7316549	ERZ4129163	15
ARCH-001194D6	NORW-20211106	EPI_ISL_6016333	hCoV-19/England/ARCH-001194D6/2021	ERS8607803	ERR7314389	ERZ4124581	15
ARCH-001194D7	NORW-20211106			ERS8594987	ERR7301344	ERZ4123578	15
ARCH-001194D8	NORW-20211106			ERS8614281	ERR7321069	ERZ4126707	15
ARCH-001194D9	NORW-20211106	EPI_ISL_6016338	hCoV-19/England/ARCH-001194D9/2021	ERS8611076	ERR7317767	ERZ4130514	15
ARCH-001194E1	NORW-20211106	EPI_ISL_6016339	hCoV-19/England/ARCH-001194E1/2021	ERS8610397	ERR7317054	ERZ4125158	15
ARCH-001194E10	NORW-20211106	EPI_ISL_6016345	hCoV-19/England/ARCH-001194E10/2021	ERS8607059	ERR7313624	ERZ4124081	15
ARCH-001194E11	NORW-20211106	EPI_ISL_6016353	hCoV-19/England/ARCH-001194E11/2021	ERS8611607	ERR7318305	ERZ4129813	15
ARCH-001194E2	NORW-20211106	EPI_ISL_6016354	hCoV-19/England/ARCH-001194E2/2021	ERS8607694	ERR7314276	ERZ4128763	15
ARCH-001194E3	NORW-20211106	EPI_ISL_6016359	hCoV-19/England/ARCH-001194E3/2021	ERS8595673	ERR7301925	ERZ4126440	15
ARCH-001194E4	NORW-20211106	EPI_ISL_6016367	hCoV-19/England/ARCH-001194E4/2021	ERS8598899	ERR7305207	ERZ4122556	15
ARCH-001194E5	NORW-20211106			ERS8605533	ERR7312056	ERZ4124393	15
ARCH-001194E6	NORW-20211106						15
ARCH-001194E7	NORW-20211106	EPI_ISL_6016374	hCoV-19/England/ARCH-001194E7/2021	ERS8612972	ERR7319713	ERZ4126979	15
ARCH-001194E8	NORW-20211106	EPI_ISL_6016379	hCoV-19/England/ARCH-001194E8/2021	ERS8612849	ERR7319582	ERZ4123027	15
ARCH-001194E9	NORW-20211106			ERS8597330	ERR7303592	ERZ4123548	15
ARCH-001194F1	NORW-20211106			ERS8597855	ERR7304133	ERZ4122506	15
ARCH-001194F10	NORW-20211106	EPI_ISL_6016380	hCoV-19/England/ARCH-001194F10/2021	ERS8605346	ERR7311861	ERZ4129005	15
ARCH-001194F11	NORW-20211106	EPI_ISL_6016386	hCoV-19/England/ARCH-001194F11/2021	ERS8608184	ERR7314780	ERZ4125495	15
ARCH-001194F2	NORW-20211106	EPI_ISL_6016387	hCoV-19/England/ARCH-001194F2/2021	ERS8600890	ERR7307260	ERZ4122579	15
ARCH-001194F3	NORW-20211106	EPI_ISL_6016388	hCoV-19/England/ARCH-001194F3/2021	ERS8605353	ERR7311865	ERZ4128511	15
ARCH-001194F4	NORW-20211106	EPI_ISL_6016389	hCoV-19/England/ARCH-001194F4/2021	ERS8599619	ERR7305946	ERZ4127432	15
ARCH-001194F5	NORW-20211106	EPI_ISL_6016390	hCoV-19/England/ARCH-001194F5/2021	ERS8603655	ERR7310118	ERZ4129896	15
ARCH-001194F6	NORW-20211106	EPI_ISL_6016391	hCoV-19/England/ARCH-001194F6/2021	ERS8608037	ERR7314634	ERZ4123564	15
ARCH-001194F7	NORW-20211106	EPI_ISL_6016392	hCoV-19/England/ARCH-001194F7/2021	ERS8606541	ERR7313090	ERZ4124670	15
ARCH-001194F8	NORW-20211106	EPI_ISL_6016393	hCoV-19/England/ARCH-001194F8/2021	ERS8599159	ERR7305471	ERZ4130239	15
ARCH-001194F9	NORW-20211106	EPI_ISL_6016394	hCoV-19/England/ARCH-001194F9/2021	ERS8613843	ERR7320620	ERZ4126227	15
ARCH-001194G1	NORW-20211106	EPI_ISL_6016395	hCoV-19/England/ARCH-001194G1/2021	ERS8608250	ERR7314846	ERZ4122551	15
ARCH-001194G10	NORW-20211106			ERS8612191	ERR7318904	ERZ4125676	15
ARCH-001194G11	NORW-20211106	EPI_ISL_6016396	hCoV-19/England/ARCH-001194G11/2021	ERS8608139	ERR7314735	ERZ4126536	15
ARCH-001194G2	NORW-20211106	EPI_ISL_6016397	hCoV-19/England/ARCH-001194G2/2021	ERS8602193	ERR7308609	ERZ4125408	15
ARCH-001194G3	NORW-20211106	EPI_ISL_6016398	hCoV-19/England/ARCH-001194G3/2021	ERS8603510	ERR7309966	ERZ4126950	15
ARCH-001194G4	NORW-20211106	EPI_ISL_6016399	hCoV-19/England/ARCH-001194G4/2021	ERS8613177	ERR7319923	ERZ4123021	15
ARCH-001194G5	NORW-20211106	EPI_ISL_6016400	hCoV-19/England/ARCH-001194G5/2021	ERS8611446	ERR7318141	ERZ4122085	15
ARCH-001194G6	NORW-20211106	EPI_ISL_6016401	hCoV-19/England/ARCH-001194G6/2021	ERS8605457	ERR7311977	ERZ4125582	15
ARCH-001194G7	NORW-20211106	EPI_ISL_6016402	hCoV-19/England/ARCH-001194G7/2021	ERS8611434	ERR7318132	ERZ4124701	15
ARCH-001194G8	NORW-20211106	EPI_ISL_6016403	hCoV-19/England/ARCH-001194G8/2021	ERS8609190	ERR7315813	ERZ4124837	15
ARCH-001194G9	NORW-20211106	EPI_ISL_6016404	hCoV-19/England/ARCH-001194G9/2021	ERS8596121	ERR7302356	ERZ4129753	15
ARCH-001194H1	NORW-20211106			ERS8596921	ERR7303169	ERZ4127418	15
ARCH-001194H10	NORW-20211106	EPI_ISL_6016405	hCoV-19/England/ARCH-001194H10/2021	ERS8602169	ERR7308585	ERZ4128331	15
ARCH-001194H11	NORW-20211106						15
ARCH-001194H2	NORW-20211106	EPI_ISL_6016406	hCoV-19/England/ARCH-001194H2/2021	ERS8596118	ERR7302353	ERZ4122222	15
ARCH-001194H3	NORW-20211106	EPI_ISL_6016407	hCoV-19/England/ARCH-001194H3/2021	ERS8611720	ERR7318422	ERZ4127166	15
ARCH-001194H4	NORW-20211106	EPI_ISL_6016408	hCoV-19/England/ARCH-001194H4/2021	ERS8613949	ERR7320727	ERZ4130126	15
ARCH-001194H5	NORW-20211106						15
ARCH-001194H6	NORW-20211106	EPI_ISL_6016409	hCoV-19/England/ARCH-001194H6/2021	ERS8597029	ERR7303280	ERZ4122557	15
ARCH-001194H7	NORW-20211106	EPI_ISL_6016410	hCoV-19/England/ARCH-001194H7/2021	ERS8611799	ERR7318504	ERZ4122037	15
ARCH-001194H8	NORW-20211106	EPI_ISL_6016411	hCoV-19/England/ARCH-001194H8/2021	ERS8596790	ERR7303037	ERZ4128814	15
ARCH-001194H9	NORW-20211106			ERS8613435	ERR7320187	ERZ4124527	15
ARCH-001195A1	NORW-20211106	EPI_ISL_6016412	hCoV-19/England/ARCH-001195A1/2021	ERS8608568	ERR7315170	ERZ4124449	15
ARCH-001195A2	NORW-20211106			ERS8599113	ERR7305426	ERZ4123959	15
ARCH-001195A3	NORW-20211106	EPI_ISL_6016413	hCoV-19/England/ARCH-001195A3/2021	ERS8600990	ERR7307362	ERZ4126439	15
ARCH-001195A4	NORW-20211106			ERS8607348	ERR7313925	ERZ4129675	15
ARCH-001195A5	NORW-20211106			ERS8603352	ERR7309809	ERZ4125601	15
ARCH-001195A6	NORW-20211106			ERS8604359	ERR7310853	ERZ4124781	15
ARCH-001195A7	NORW-20211106	EPI_ISL_6016414	hCoV-19/England/ARCH-001195A7/2021	ERS8609896	ERR7316544	ERZ4127107	15
ARCH-001195A8	NORW-20211106			ERS8612671	ERR7319399	ERZ4125474	15
ARCH-001195A9	NORW-20211106	EPI_ISL_6016415	hCoV-19/England/ARCH-001195A9/2021	ERS8605626	ERR7312149	ERZ4123729	15
ARCH-001195B1	NORW-20211106	EPI_ISL_6016416	hCoV-19/England/ARCH-001195B1/2021	ERS8598640	ERR7304946	ERZ4130762	15
ARCH-001195B2	NORW-20211106			ERS8607742	ERR7314328	ERZ4122277	15
ARCH-001195B3	NORW-20211106	EPI_ISL_6016417	hCoV-19/England/ARCH-001195B3/2021	ERS8600169	ERR7306512	ERZ4128844	15
ARCH-001195B4	NORW-20211106			ERS8612206	ERR7318920	ERZ4127965	15
ARCH-001195B5	NORW-20211106	EPI_ISL_6016418	hCoV-19/England/ARCH-001195B5/2021	ERS8602334	ERR7308755	ERZ4126797	15
ARCH-001195B6	NORW-20211106			ERS8595476	ERR7301726	ERZ4126751	15
ARCH-001195B7	NORW-20211106	EPI_ISL_6016419	hCoV-19/England/ARCH-001195B7/2021	ERS8600947	ERR7307316	ERZ4130624	15
ARCH-001195B8	NORW-20211106	EPI_ISL_6016420	hCoV-19/England/ARCH-001195B8/2021	ERS8602931	ERR7309374	ERZ4123888	15
ARCH-001195B9	NORW-20211106			ERS8603252	ERR7309706	ERZ4129514	15
ARCH-001195C1	NORW-20211106	EPI_ISL_6016424	hCoV-19/England/ARCH-001195C1/2021	ERS8597463	ERR7303730	ERZ4125386	15
ARCH-001195C2	NORW-20211106	EPI_ISL_6016425	hCoV-19/England/ARCH-001195C2/2021	ERS8605471	ERR7311992	ERZ4123852	15
ARCH-001195C3	NORW-20211106	EPI_ISL_6016426	hCoV-19/England/ARCH-001195C3/2021	ERS8606090	ERR7312628	ERZ4122069	15
ARCH-001195C4	NORW-20211106	EPI_ISL_6016427	hCoV-19/England/ARCH-001195C4/2021	ERS8595801	ERR7302040	ERZ4125524	15
ARCH-001195C5	NORW-20211106			ERS8613363	ERR7320114	ERZ4123086	15
ARCH-001195C6	NORW-20211106			ERS8614712	ERR7321511	ERZ4124160	15
ARCH-001195C7	NORW-20211106	EPI_ISL_6016428	hCoV-19/England/ARCH-001195C7/2021	ERS8599410	ERR7305730	ERZ4122644	15
ARCH-001195C8	NORW-20211106	EPI_ISL_6016429	hCoV-19/England/ARCH-001195C8/2021	ERS8610083	ERR7316732	ERZ4122266	15
ARCH-001195C9	NORW-20211106			ERS8610186	ERR7316840	ERZ4125675	15
ARCH-001195D1	NORW-20211106	EPI_ISL_6016430	hCoV-19/England/ARCH-001195D1/2021	ERS8608213	ERR7314807	ERZ4125319	15
ARCH-001195D2	NORW-20211106						15
ARCH-001195D3	NORW-20211106			ERS8603181	ERR7309634	ERZ4125050	15
ARCH-001195D4	NORW-20211106	EPI_ISL_6016431	hCoV-19/England/ARCH-001195D4/2021	ERS8603454	ERR7309911	ERZ4129470	15
ARCH-001195D5	NORW-20211106	EPI_ISL_6016432	hCoV-19/England/ARCH-001195D5/2021	ERS8614495	ERR7321290	ERZ4122841	15
ARCH-001195D6	NORW-20211106	EPI_ISL_6016433	hCoV-19/England/ARCH-001195D6/2021	ERS8599470	ERR7305793	ERZ4130188	15
ARCH-001195D7	NORW-20211106	EPI_ISL_6016434	hCoV-19/England/ARCH-001195D7/2021	ERS8609513	ERR7316152	ERZ4125023	15
ARCH-001195D8	NORW-20211106			ERS8614087	ERR7320868	ERZ4122548	15
ARCH-001195E1	NORW-20211106	EPI_ISL_6016435	hCoV-19/England/ARCH-001195E1/2021	ERS8600386	ERR7306746	ERZ4130374	15
ARCH-001195E2	NORW-20211106	EPI_ISL_6016436	hCoV-19/England/ARCH-001195E2/2021	ERS8610995	ERR7317685	ERZ4126763	15
ARCH-001195E3	NORW-20211106	EPI_ISL_6016437	hCoV-19/England/ARCH-001195E3/2021	ERS8613092	ERR7319833	ERZ4130102	15
ARCH-001195E4	NORW-20211106	EPI_ISL_6016438	hCoV-19/England/ARCH-001195E4/2021	ERS8610004	ERR7316655	ERZ4123345	15
ARCH-001195E5	NORW-20211106	EPI_ISL_6016439	hCoV-19/England/ARCH-001195E5/2021	ERS8600141	ERR7306485	ERZ4125910	15
ARCH-001195E6	NORW-20211106			ERS8607721	ERR7314304	ERZ4126861	15
ARCH-001195E7	NORW-20211106	EPI_ISL_6016440	hCoV-19/England/ARCH-001195E7/2021	ERS8602015	ERR7308429	ERZ4130275	15
ARCH-001195E8	NORW-20211106	EPI_ISL_6016441	hCoV-19/England/ARCH-001195E8/2021	ERS8598715	ERR7305021	ERZ4129785	15
ARCH-001195F1	NORW-20211106	EPI_ISL_6016442	hCoV-19/England/ARCH-001195F1/2021	ERS8602625	ERR7309059	ERZ4130326	15
ARCH-001195F2	NORW-20211106	EPI_ISL_6016443	hCoV-19/England/ARCH-001195F2/2021	ERS8597015	ERR7374762	ERZ4129682	15
ARCH-001195F3	NORW-20211106	EPI_ISL_6016444	hCoV-19/England/ARCH-001195F3/2021	ERS8611320	ERR7318015	ERZ4123714	15
ARCH-001195F4	NORW-20211106	EPI_ISL_6016445	hCoV-19/England/ARCH-001195F4/2021	ERS8607437	ERR7314016	ERZ4124407	15
ARCH-001195F5	NORW-20211106						15
ARCH-001195F6	NORW-20211106						15
ARCH-001195F7	NORW-20211106	EPI_ISL_6016446	hCoV-19/England/ARCH-001195F7/2021	ERS8612551	ERR7319278	ERZ4130117	15
ARCH-001195F8	NORW-20211106	EPI_ISL_6016447	hCoV-19/England/ARCH-001195F8/2021	ERS8597723	ERR7303994	ERZ4130453	15
ARCH-001195G1	NORW-20211106	EPI_ISL_6016448	hCoV-19/England/ARCH-001195G1/2021	ERS8607544	ERR7314124	ERZ4125465	15
ARCH-001195G2	NORW-20211106			ERS8608221	ERR7314817	ERZ4123587	15
ARCH-001195G3	NORW-20211106						15
ARCH-001195G4	NORW-20211106	EPI_ISL_6016449	hCoV-19/England/ARCH-001195G4/2021	ERS8606943	ERR7313504	ERZ4122194	15
ARCH-001195G5	NORW-20211106			ERS8612658	ERR7319389	ERZ4123320	15
ARCH-001195G6	NORW-20211106	EPI_ISL_6016450	hCoV-19/England/ARCH-001195G6/2021	ERS8601276	ERR7307662	ERZ4125968	15
ARCH-001195G7	NORW-20211106			ERS8599206	ERR7305525	ERZ4128911	15
ARCH-001195G8	NORW-20211106			ERS8608846	ERR7315459	ERZ4123498	15
ARCH-001195H1	NORW-20211106			ERS8607338	ERR7313916	ERZ4123438	15
ARCH-001195H2	NORW-20211106			ERS8604100	ERR7310587	ERZ4126627	15
ARCH-001195H3	NORW-20211106						15
ARCH-001195H4	NORW-20211106	EPI_ISL_6016451	hCoV-19/England/ARCH-001195H4/2021	ERS8597328	ERR7303591	ERZ4127856	15
ARCH-001195H5	NORW-20211106	EPI_ISL_6016452	hCoV-19/England/ARCH-001195H5/2021	ERS8604463	ERR7310959	ERZ4122826	15
ARCH-001195H6	NORW-20211106	EPI_ISL_6016453	hCoV-19/England/ARCH-001195H6/2021	ERS8595303	ERR7369925	ERZ4122346	15
ARCH-001195H7	NORW-20211106			ERS8597006	ERR7303258	ERZ4130688	15
ARCH-001195H8	NORW-20211106			ERS8603531	ERR7309989	ERZ4124254	15
ARCH-001214A1	NORW-20211106						15
ARCH-001214A10	NORW-20211106			ERS8606830	ERR7313390	ERZ4127322	15
ARCH-001214A2	NORW-20211106	EPI_ISL_6016454	hCoV-19/England/ARCH-001214A2/2021	ERS8595257	ERR7371616	ERZ4126718	15
ARCH-001214A3	NORW-20211106			ERS8612417	ERR7319138	ERZ4126307	15
ARCH-001214A4	NORW-20211106	EPI_ISL_6016455	hCoV-19/England/ARCH-001214A4/2021	ERS8608427	ERR7315030	ERZ4124239	15
ARCH-001214A5	NORW-20211106	EPI_ISL_6016456	hCoV-19/England/ARCH-001214A5/2021	ERS8597603	ERR7303875	ERZ4124575	15
ARCH-001214A6	NORW-20211106	EPI_ISL_6016457	hCoV-19/England/ARCH-001214A6/2021	ERS8605735	ERR7312259	ERZ4125882	15
ARCH-001214A7	NORW-20211106	EPI_ISL_6016458	hCoV-19/England/ARCH-001214A7/2021	ERS8608813	ERR7315425	ERZ4122778	15
ARCH-001214A8	NORW-20211106	EPI_ISL_6016459	hCoV-19/England/ARCH-001214A8/2021	ERS8610613	ERR7317284	ERZ4124288	15
ARCH-001214A9	NORW-20211106	EPI_ISL_6016460	hCoV-19/England/ARCH-001214A9/2021	ERS8598145	ERR7304431	ERZ4128098	15
ARCH-001214B1	NORW-20211106						15
ARCH-001214B10	NORW-20211106	EPI_ISL_6016461	hCoV-19/England/ARCH-001214B10/2021	ERS8599456	ERR7305779	ERZ4125068	15
ARCH-001214B2	NORW-20211106	EPI_ISL_6016462	hCoV-19/England/ARCH-001214B2/2021	ERS8606123	ERR7312664	ERZ4122855	15
ARCH-001214B3	NORW-20211106			ERS8611278	ERR7317971	ERZ4124225	15
ARCH-001214B4	NORW-20211106			ERS8613898	ERR7320678	ERZ4125611	15
ARCH-001214B5	NORW-20211106			ERS8599631	ERR7305958	ERZ4129411	15
ARCH-001214B6	NORW-20211106	EPI_ISL_6016463	hCoV-19/England/ARCH-001214B6/2021	ERS8606077	ERR7312616	ERZ4128067	15
ARCH-001214B7	NORW-20211106	EPI_ISL_6016464	hCoV-19/England/ARCH-001214B7/2021	ERS8609106	ERR7315727	ERZ4124042	15
ARCH-001214B8	NORW-20211106			ERS8596867	ERR7303116	ERZ4122460	15
ARCH-001214B9	NORW-20211106			ERS8614286	ERR7321074	ERZ4125024	15
ARCH-001214C1	NORW-20211106	EPI_ISL_6016465	hCoV-19/England/ARCH-001214C1/2021	ERS8606126	ERR7312670	ERZ4127699	15
ARCH-001214C10	NORW-20211106	EPI_ISL_6016466	hCoV-19/England/ARCH-001214C10/2021	ERS8606539	ERR7313089	ERZ4125646	15
ARCH-001214C2	NORW-20211106	EPI_ISL_6016467	hCoV-19/England/ARCH-001214C2/2021	ERS8606306	ERR7312851	ERZ4123725	15
ARCH-001214C3	NORW-20211106	EPI_ISL_6016468	hCoV-19/England/ARCH-001214C3/2021	ERS8606540	ERR7313088	ERZ4130638	15
ARCH-001214C4	NORW-20211106	EPI_ISL_6016469	hCoV-19/England/ARCH-001214C4/2021	ERS8610683	ERR7317360	ERZ4130766	15
ARCH-001214C5	NORW-20211106			ERS8606680	ERR7313234	ERZ4130658	15
ARCH-001214C6	NORW-20211106						15
ARCH-001214C7	NORW-20211106	EPI_ISL_6016470	hCoV-19/England/ARCH-001214C7/2021	ERS8614526	ERR7321321	ERZ4123319	15
ARCH-001214C8	NORW-20211106	EPI_ISL_6016471	hCoV-19/England/ARCH-001214C8/2021	ERS8597405	ERR7303668	ERZ4127759	15
ARCH-001214C9	NORW-20211106	EPI_ISL_6016472	hCoV-19/England/ARCH-001214C9/2021	ERS8609798	ERR7316442	ERZ4128614	15
ARCH-001214D1	NORW-20211106	EPI_ISL_6016473	hCoV-19/England/ARCH-001214D1/2021	ERS8614195	ERR7320982	ERZ4128603	15
ARCH-001214D10	NORW-20211106			ERS8604707	ERR7311207	ERZ4123588	15
ARCH-001214D2	NORW-20211106			ERS8608021	ERR7314614	ERZ4121922	15
ARCH-001214D3	NORW-20211106	EPI_ISL_6016474	hCoV-19/England/ARCH-001214D3/2021	ERS8603866	ERR7310347	ERZ4123294	15
ARCH-001214D4	NORW-20211106	EPI_ISL_6016475	hCoV-19/England/ARCH-001214D4/2021	ERS8613539	ERR7320297	ERZ4130082	15
ARCH-001214D5	NORW-20211106	EPI_ISL_6016476	hCoV-19/England/ARCH-001214D5/2021	ERS8595236	ERR7301468	ERZ4128896	15
ARCH-001214D6	NORW-20211106	EPI_ISL_6016477	hCoV-19/England/ARCH-001214D6/2021	ERS8612083	ERR7318798	ERZ4125852	15
ARCH-001214D7	NORW-20211106	EPI_ISL_6016478	hCoV-19/England/ARCH-001214D7/2021	ERS8614373	ERR7321166	ERZ4123159	15
ARCH-001214D8	NORW-20211106	EPI_ISL_6016479	hCoV-19/England/ARCH-001214D8/2021	ERS8597121	ERR7303371	ERZ4128113	15
ARCH-001214D9	NORW-20211106			ERS8600675	ERR7307037	ERZ4126210	15
ARCH-001214E1	NORW-20211106			ERS8599813	ERR7306140	ERZ4130948	15
ARCH-001214E10	NORW-20211106	EPI_ISL_6016480	hCoV-19/England/ARCH-001214E10/2021	ERS8597868	ERR7304147	ERZ4124444	15
ARCH-001214E2	NORW-20211106	EPI_ISL_6016481	hCoV-19/England/ARCH-001214E2/2021	ERS8605628	ERR7312151	ERZ4123923	15
ARCH-001214E3	NORW-20211106	EPI_ISL_6016482	hCoV-19/England/ARCH-001214E3/2021	ERS8606892	ERR7313453	ERZ4130038	15
ARCH-001214E4	NORW-20211106			ERS8606754	ERR7313312	ERZ4125160	15
ARCH-001214E5	NORW-20211106	EPI_ISL_6016483	hCoV-19/England/ARCH-001214E5/2021	ERS8596104	ERR7302339	ERZ4123644	15
ARCH-001214E6	NORW-20211106	EPI_ISL_6016484	hCoV-19/England/ARCH-001214E6/2021	ERS8602602	ERR7309036	ERZ4129836	15
ARCH-001214E7	NORW-20211106	EPI_ISL_6016485	hCoV-19/England/ARCH-001214E7/2021	ERS8608325	ERR7314926	ERZ4122924	15
ARCH-001214E8	NORW-20211106	EPI_ISL_6016486	hCoV-19/England/ARCH-001214E8/2021	ERS8675530	ERR7366790	ERZ4128300	15
ARCH-001214E9	NORW-20211106	EPI_ISL_6016487	hCoV-19/England/ARCH-001214E9/2021	ERS8601824	ERR7308232	ERZ4130306	15
ARCH-001214F1	NORW-20211106			ERS8604868	ERR7311373	ERZ4126142	15
ARCH-001214F10	NORW-20211106	EPI_ISL_6016488	hCoV-19/England/ARCH-001214F10/2021	ERS8597672	ERR7303949	ERZ4122703	15
ARCH-001214F2	NORW-20211106	EPI_ISL_6016489	hCoV-19/England/ARCH-001214F2/2021	ERS8612542	ERR7319268	ERZ4125529	15
ARCH-001214F3	NORW-20211106	EPI_ISL_6016490	hCoV-19/England/ARCH-001214F3/2021	ERS8600004	ERR7306345	ERZ4124367	15
ARCH-001214F4	NORW-20211106			ERS8595378	ERR7301632	ERZ4122850	15
ARCH-001214F5	NORW-20211106	EPI_ISL_6016491	hCoV-19/England/ARCH-001214F5/2021	ERS8607392	ERR7313970	ERZ4125829	15
ARCH-001214F6	NORW-20211106			ERS8598156	ERR7304444	ERZ4125498	15
ARCH-001214F7	NORW-20211106			ERS8613541	ERR7320298	ERZ4122549	15
ARCH-001214F8	NORW-20211106	EPI_ISL_6016492	hCoV-19/England/ARCH-001214F8/2021	ERS8599082	ERR7305396	ERZ4127598	15
ARCH-001214F9	NORW-20211106	EPI_ISL_6016493	hCoV-19/England/ARCH-001214F9/2021	ERS8606721	ERR7313278	ERZ4126369	15
ARCH-001214G1	NORW-20211106						15
ARCH-001214G10	NORW-20211106	EPI_ISL_6016494	hCoV-19/England/ARCH-001214G10/2021	ERS8603670	ERR7310131	ERZ4130570	15
ARCH-001214G2	NORW-20211106	EPI_ISL_6016495	hCoV-19/England/ARCH-001214G2/2021	ERS8611889	ERR7318595	ERZ4126016	15
ARCH-001214G3	NORW-20211106	EPI_ISL_6016496	hCoV-19/England/ARCH-001214G3/2021	ERS8605508	ERR7312027	ERZ4129469	15
ARCH-001214G4	NORW-20211106	EPI_ISL_6016497	hCoV-19/England/ARCH-001214G4/2021	ERS8611110	ERR7317802	ERZ4127738	15
ARCH-001214G5	NORW-20211106						15
ARCH-001214G6	NORW-20211106	EPI_ISL_6016498	hCoV-19/England/ARCH-001214G6/2021	ERS8598708	ERR7305016	ERZ4123132	15
ARCH-001214G7	NORW-20211106	EPI_ISL_6016499	hCoV-19/England/ARCH-001214G7/2021	ERS8595862	ERR7302099	ERZ4123610	15
ARCH-001214G8	NORW-20211106			ERS8610176	ERR7316831	ERZ4124664	15
ARCH-001214G9	NORW-20211106	EPI_ISL_6016500	hCoV-19/England/ARCH-001214G9/2021	ERS8605724	ERR7312250	ERZ4198680	15
ARCH-001214H1	NORW-20211106	EPI_ISL_6016501	hCoV-19/England/ARCH-001214H1/2021	ERS8610828	ERR7317506	ERZ4123368	15
ARCH-001214H2	NORW-20211106						15
ARCH-001214H3	NORW-20211106	EPI_ISL_6016502	hCoV-19/England/ARCH-001214H3/2021	ERS8609661	ERR7316299	ERZ4125701	15
ARCH-001214H4	NORW-20211106	EPI_ISL_6016503	hCoV-19/England/ARCH-001214H4/2021	ERS8613444	ERR7320197	ERZ4125260	15
ARCH-001214H5	NORW-20211106	EPI_ISL_6016504	hCoV-19/England/ARCH-001214H5/2021	ERS8613584	ERR7320342	ERZ4128105	15
ARCH-001214H6	NORW-20211106	EPI_ISL_6016505	hCoV-19/England/ARCH-001214H6/2021	ERS8603793	ERR7310268	ERZ4126548	15
ARCH-001214H7	NORW-20211106						15
ARCH-001214H8	NORW-20211106	EPI_ISL_6016506	hCoV-19/England/ARCH-001214H8/2021	ERS8597383	ERR7303648	ERZ4130454	15
ARCH-001214H9	NORW-20211106	EPI_ISL_6016507	hCoV-19/England/ARCH-001214H9/2021	ERS8597398	ERR7303664	ERZ4125172	15
ARCH-001294A1	NORW-20211110	EPI_ISL_6268788	hCoV-19/England/ARCH-001294A1/2021	ERS8685235	ERR7376472	ERZ4126306	15
ARCH-001294A10	NORW-20211110			ERS8676972	ERR7368205	ERZ4123105	15
ARCH-001294A11	NORW-20211110	EPI_ISL_6268789	hCoV-19/England/ARCH-001294A11/2021	ERS8687959	ERR7379230	ERZ4126491	15
ARCH-001294A12	NORW-20211110	EPI_ISL_6268790	hCoV-19/England/ARCH-001294A12/2021	ERS8690776	ERR7382107	ERZ4128287	15
ARCH-001294A2	NORW-20211110	EPI_ISL_6268791	hCoV-19/England/ARCH-001294A2/2021	ERS8678135	ERR7369356	ERZ4122359	15
ARCH-001294A3	NORW-20211110	EPI_ISL_6268792	hCoV-19/England/ARCH-001294A3/2021	ERS8683610	ERR7374834	ERZ4130763	15
ARCH-001294A4	NORW-20211110	EPI_ISL_6268793	hCoV-19/England/ARCH-001294A4/2021	ERS8692398	ERR7383757	ERZ4128538	15
ARCH-001294A5	NORW-20211110	EPI_ISL_6268794	hCoV-19/England/ARCH-001294A5/2021	ERS8692182	ERR7383536	ERZ4122662	15
ARCH-001294A6	NORW-20211110	EPI_ISL_6268795	hCoV-19/England/ARCH-001294A6/2021	ERS8680566	ERR7371792	ERZ4127690	15
ARCH-001294A7	NORW-20211110	EPI_ISL_6268796	hCoV-19/England/ARCH-001294A7/2021	ERS8678391	ERR7369612	ERZ4125726	15
ARCH-001294A8	NORW-20211110	EPI_ISL_6268797	hCoV-19/England/ARCH-001294A8/2021	ERS8675942	ERR7367193	ERZ4126272	15
ARCH-001294A9	NORW-20211110	EPI_ISL_6268798	hCoV-19/England/ARCH-001294A9/2021	ERS8685253	ERR7376490	ERZ4123870	15
ARCH-001294B1	NORW-20211110			ERS8685986	ERR7377224	ERZ4130140	15
ARCH-001294B10	NORW-20211110	EPI_ISL_6268799	hCoV-19/England/ARCH-001294B10/2021	ERS8678144	ERR7369363	ERZ4124182	15
ARCH-001294B11	NORW-20211110						15
ARCH-001294B2	NORW-20211110			ERS8675399	ERR7366650	ERZ4129642	15
ARCH-001294B3	NORW-20211110	EPI_ISL_6268800	hCoV-19/England/ARCH-001294B3/2021	ERS8677138	ERR7368370	ERZ4130372	15
ARCH-001294B4	NORW-20211110			ERS8681570	ERR7372794	ERZ4127599	15
ARCH-001294B5	NORW-20211110	EPI_ISL_6268801	hCoV-19/England/ARCH-001294B5/2021	ERS8679623	ERR7370846	ERZ4122140	15
ARCH-001294B6	NORW-20211110	EPI_ISL_6268802	hCoV-19/England/ARCH-001294B6/2021	ERS8678842	ERR7370058	ERZ4124578	15
ARCH-001294B7	NORW-20211110	EPI_ISL_6268803	hCoV-19/England/ARCH-001294B7/2021	ERS8687936	ERR7379208	ERZ4130693	15
ARCH-001294B8	NORW-20211110	EPI_ISL_6268804	hCoV-19/England/ARCH-001294B8/2021	ERS8680338	ERR7371567	ERZ4122766	15
ARCH-001294B9	NORW-20211110	EPI_ISL_6268805	hCoV-19/England/ARCH-001294B9/2021	ERS8685739	ERR7376973	ERZ4122395	15
ARCH-001294C1	NORW-20211110			ERS8678385	ERR7369607	ERZ4128906	15
ARCH-001294C10	NORW-20211110	EPI_ISL_6268806	hCoV-19/England/ARCH-001294C10/2021	ERS8689742	ERR7381043	ERZ4124526	15
ARCH-001294C11	NORW-20211110	EPI_ISL_6268807	hCoV-19/England/ARCH-001294C11/2021	ERS8690367	ERR7381692	ERZ4128900	15
ARCH-001294C12	NORW-20211110						15
ARCH-001294C2	NORW-20211110	EPI_ISL_6268808	hCoV-19/England/ARCH-001294C2/2021	ERS8680987	ERR7372210	ERZ4123166	15
ARCH-001294C3	NORW-20211110	EPI_ISL_6268809	hCoV-19/England/ARCH-001294C3/2021	ERS8683334	ERR7374556	ERZ4122068	15
ARCH-001294C4	NORW-20211110	EPI_ISL_6268810	hCoV-19/England/ARCH-001294C4/2021	ERS8678538	ERR7369760	ERZ4129703	15
ARCH-001294C5	NORW-20211110			ERS8684425	ERR7375657	ERZ4124931	15
ARCH-001294C6	NORW-20211110	EPI_ISL_6268811	hCoV-19/England/ARCH-001294C6/2021	ERS8692174	ERR7383529	ERZ4130686	15
ARCH-001294C7	NORW-20211110	EPI_ISL_6268812	hCoV-19/England/ARCH-001294C7/2021	ERS8680425	ERR7371651	ERZ4128446	15
ARCH-001294C8	NORW-20211110			ERS8690454	ERR7381781	ERZ4130600	15
ARCH-001294C9	NORW-20211110			ERS8681746	ERR7372968	ERZ4130618	15
ARCH-001294D1	NORW-20211110	EPI_ISL_6268813	hCoV-19/England/ARCH-001294D1/2021	ERS8678361	ERR7369581	ERZ4198658	15
ARCH-001294D10	NORW-20211110			ERS8675972	ERR7367223	ERZ4130192	15
ARCH-001294D11	NORW-20211110	EPI_ISL_6268814	hCoV-19/England/ARCH-001294D11/2021	ERS8692205	ERR7383560	ERZ4130324	15
ARCH-001294D12	NORW-20211110			ERS8685702	ERR7376936	ERZ4123376	15
ARCH-001294D2	NORW-20211110	EPI_ISL_6268815	hCoV-19/England/ARCH-001294D2/2021	ERS8686813	ERR7378061	ERZ4124981	15
ARCH-001294D3	NORW-20211110	EPI_ISL_6268816	hCoV-19/England/ARCH-001294D3/2021	ERS8682918	ERR7374138	ERZ4122077	15
ARCH-001294D4	NORW-20211110			ERS8682775	ERR7374000	ERZ4129991	15
ARCH-001294D5	NORW-20211110	EPI_ISL_6268817	hCoV-19/England/ARCH-001294D5/2021	ERS8680429	ERR7371655	ERZ4126956	15
ARCH-001294D6	NORW-20211110	EPI_ISL_6268818	hCoV-19/England/ARCH-001294D6/2021	ERS8683260	ERR7374481	ERZ4122598	15
ARCH-001294D7	NORW-20211110	EPI_ISL_6268819	hCoV-19/England/ARCH-001294D7/2021	ERS8677253	ERR7368486	ERZ4127826	15
ARCH-001294D8	NORW-20211110	EPI_ISL_6268820	hCoV-19/England/ARCH-001294D8/2021	ERS8678208	ERR7369428	ERZ4125748	15
ARCH-001294D9	NORW-20211110	EPI_ISL_6268821	hCoV-19/England/ARCH-001294D9/2021	ERS8689987	ERR7381296	ERZ4126033	15
ARCH-001294E1	NORW-20211110	EPI_ISL_6268822	hCoV-19/England/ARCH-001294E1/2021	ERS8688279	ERR7379550	ERZ4124980	15
ARCH-001294E10	NORW-20211110	EPI_ISL_6268823	hCoV-19/England/ARCH-001294E10/2021	ERS8687907	ERR7379181	ERZ4126248	15
ARCH-001294E11	NORW-20211110	EPI_ISL_6268824	hCoV-19/England/ARCH-001294E11/2021	ERS8684236	ERR7375462	ERZ4123881	15
ARCH-001294E12	NORW-20211110	EPI_ISL_6268825	hCoV-19/England/ARCH-001294E12/2021	ERS8691046	ERR7382375	ERZ4126230	15
ARCH-001294E2	NORW-20211110	EPI_ISL_6268826	hCoV-19/England/ARCH-001294E2/2021	ERS8677127	ERR7368365	ERZ4127477	15
ARCH-001294E3	NORW-20211110	EPI_ISL_6268827	hCoV-19/England/ARCH-001294E3/2021	ERS8679199	ERR7370416	ERZ4125449	15
ARCH-001294E4	NORW-20211110	EPI_ISL_6268828	hCoV-19/England/ARCH-001294E4/2021	ERS8683616	ERR7374838	ERZ4121984	15
ARCH-001294E5	NORW-20211110	EPI_ISL_6268829	hCoV-19/England/ARCH-001294E5/2021	ERS8682793	ERR7374013	ERZ4130471	15
ARCH-001294E6	NORW-20211110	EPI_ISL_6268830	hCoV-19/England/ARCH-001294E6/2021	ERS8680509	ERR7371737	ERZ4124031	15
ARCH-001294E7	NORW-20211110	EPI_ISL_6268831	hCoV-19/England/ARCH-001294E7/2021	ERS8678444	ERR7369663	ERZ4126070	15
ARCH-001294E8	NORW-20211110	EPI_ISL_6268832	hCoV-19/England/ARCH-001294E8/2021	ERS8676260	ERR7367509	ERZ4130425	15
ARCH-001294E9	NORW-20211110	EPI_ISL_6268833	hCoV-19/England/ARCH-001294E9/2021	ERS8676311	ERR7367554	ERZ4128914	15
ARCH-001294F1	NORW-20211110	EPI_ISL_6268834	hCoV-19/England/ARCH-001294F1/2021	ERS8677574	ERR7368805	ERZ4122872	15
ARCH-001294F10	NORW-20211110						15
ARCH-001294F11	NORW-20211110						15
ARCH-001294F12	NORW-20211110						15
ARCH-001294F2	NORW-20211110	EPI_ISL_6268835	hCoV-19/England/ARCH-001294F2/2021	ERS8675753	ERR7367010	ERZ4123830	15
ARCH-001294F3	NORW-20211110	EPI_ISL_6268836	hCoV-19/England/ARCH-001294F3/2021	ERS9118282	ERR7582264	ERZ4320594	15
ARCH-001294F4	NORW-20211110	EPI_ISL_6268837	hCoV-19/England/ARCH-001294F4/2021	ERS8685998	ERR7377236	ERZ4123563	15
ARCH-001294F5	NORW-20211110	EPI_ISL_6268838	hCoV-19/England/ARCH-001294F5/2021	ERS8692853	ERR7384233	ERZ4126087	15
ARCH-001294F6	NORW-20211110	EPI_ISL_6268839	hCoV-19/England/ARCH-001294F6/2021	ERS8688354	ERR7379629	ERZ4128680	15
ARCH-001294F7	NORW-20211110						15
ARCH-001294F8	NORW-20211110	EPI_ISL_6268840	hCoV-19/England/ARCH-001294F8/2021	ERS8684858	ERR7376092	ERZ4124779	15
ARCH-001294F9	NORW-20211110			ERS8686644	ERR7377890	ERZ4125336	15
ARCH-001294G1	NORW-20211110	EPI_ISL_6268841	hCoV-19/England/ARCH-001294G1/2021	ERS8690285	ERR7381610	ERZ4124013	15
ARCH-001294G10	NORW-20211110	EPI_ISL_6268842	hCoV-19/England/ARCH-001294G10/2021	ERS8687462	ERR7378726	ERZ4126719	15
ARCH-001294G11	NORW-20211110	EPI_ISL_6268843	hCoV-19/England/ARCH-001294G11/2021	ERS8685746	ERR7376977	ERZ4130331	15
ARCH-001294G2	NORW-20211110						15
ARCH-001294G3	NORW-20211110			ERS8678901	ERR7370122	ERZ4125944	15
ARCH-001294G4	NORW-20211110	EPI_ISL_6268844	hCoV-19/England/ARCH-001294G4/2021	ERS8692173	ERR7383526	ERZ4128069	15
ARCH-001294G5	NORW-20211110			ERS8680302	ERR7371530	ERZ4128636	15
ARCH-001294G6	NORW-20211110			ERS8675871	ERR7367124	ERZ4124284	15
ARCH-001294G7	NORW-20211110	EPI_ISL_6268845	hCoV-19/England/ARCH-001294G7/2021	ERS8690899	ERR7382231	ERZ4129410	15
ARCH-001294G8	NORW-20211110	EPI_ISL_6268846	hCoV-19/England/ARCH-001294G8/2021	ERS8682386	ERR7373602	ERZ4123193	15
ARCH-001294G9	NORW-20211110	EPI_ISL_6268847	hCoV-19/England/ARCH-001294G9/2021	ERS8680017	ERR7371245	ERZ4127313	15
ARCH-001294H1	NORW-20211110	EPI_ISL_6268848	hCoV-19/England/ARCH-001294H1/2021	ERS8682340	ERR7373560	ERZ4126075	15
ARCH-001294H10	NORW-20211110			ERS8683320	ERR7374543	ERZ4127556	15
ARCH-001294H11	NORW-20211110	EPI_ISL_6268849	hCoV-19/England/ARCH-001294H11/2021	ERS8677194	ERR7368427	ERZ4129214	15
ARCH-001294H2	NORW-20211110	EPI_ISL_6268850	hCoV-19/England/ARCH-001294H2/2021	ERS8679540	ERR7370761	ERZ4123005	15
ARCH-001294H3	NORW-20211110	EPI_ISL_6268851	hCoV-19/England/ARCH-001294H3/2021	ERS8680345	ERR7371572	ERZ4125244	15
ARCH-001294H4	NORW-20211110	EPI_ISL_6268852	hCoV-19/England/ARCH-001294H4/2021	ERS8683933	ERR7375157	ERZ4130118	15
ARCH-001294H5	NORW-20211110	EPI_ISL_6268853	hCoV-19/England/ARCH-001294H5/2021	ERS8676126	ERR7367374	ERZ4126574	15
ARCH-001294H6	NORW-20211110	EPI_ISL_6268854	hCoV-19/England/ARCH-001294H6/2021	ERS8677221	ERR7368453	ERZ4130603	15
ARCH-001294H7	NORW-20211110			ERS8675388	ERR7366639	ERZ4122412	15
ARCH-001294H8	NORW-20211110	EPI_ISL_6268855	hCoV-19/England/ARCH-001294H8/2021	ERS8688257	ERR7379523	ERZ4129437	15
ARCH-001294H9	NORW-20211110			ERS8690243	ERR7381566	ERZ4127153	15
ARCH-001295A1	NORW-20211110						15
ARCH-001295A2	NORW-20211110			ERS8688670	ERR7379947	ERZ4130197	15
ARCH-001295A3	NORW-20211110			ERS8683031	ERR7374249	ERZ4130786	15
ARCH-001295A4	NORW-20211110	EPI_ISL_6268856	hCoV-19/England/ARCH-001295A4/2021	ERS8692684	ERR7384055	ERZ4127133	15
ARCH-001295A5	NORW-20211110			ERS8680453	ERR7371676	ERZ4130215	15
ARCH-001295A6	NORW-20211110	EPI_ISL_6268857	hCoV-19/England/ARCH-001295A6/2021	ERS8692964	ERR7384346	ERZ4130707	15
ARCH-001295A7	NORW-20211110	EPI_ISL_6268858	hCoV-19/England/ARCH-001295A7/2021	ERS8690707	ERR7382036	ERZ4126891	15
ARCH-001295A8	NORW-20211110	EPI_ISL_6268859	hCoV-19/England/ARCH-001295A8/2021	ERS8692067	ERR7383417	ERZ4128673	15
ARCH-001295B1	NORW-20211110	EPI_ISL_6268860	hCoV-19/England/ARCH-001295B1/2021	ERS8688298	ERR7379572	ERZ4130036	15
ARCH-001295B2	NORW-20211110			ERS8690435	ERR7381759	ERZ4130007	15
ARCH-001295B3	NORW-20211110	EPI_ISL_6268861	hCoV-19/England/ARCH-001295B3/2021	ERS8682303	ERR7373524	ERZ4124568	15
ARCH-001295B4	NORW-20211110	EPI_ISL_6268862	hCoV-19/England/ARCH-001295B4/2021	ERS8685864	ERR7377100	ERZ4127812	15
ARCH-001295B5	NORW-20211110			ERS8687132	ERR7378385	ERZ4124423	15
ARCH-001295B6	NORW-20211110						15
ARCH-001295B7	NORW-20211110						15
ARCH-001295B8	NORW-20211110			ERS8685949	ERR7377188	ERZ4130739	15
ARCH-001295C1	NORW-20211110	EPI_ISL_6268863	hCoV-19/England/ARCH-001295C1/2021	ERS8679302	ERR7370522	ERZ4129955	15
ARCH-001295C2	NORW-20211110	EPI_ISL_6268864	hCoV-19/England/ARCH-001295C2/2021	ERS8692337	ERR7383689	ERZ4130764	15
ARCH-001295C3	NORW-20211110	EPI_ISL_6268865	hCoV-19/England/ARCH-001295C3/2021	ERS8687861	ERR7379131	ERZ4123052	15
ARCH-001295C4	NORW-20211110						15
ARCH-001295C5	NORW-20211110	EPI_ISL_6268866	hCoV-19/England/ARCH-001295C5/2021	ERS8686911	ERR7378158	ERZ4127330	15
ARCH-001295C6	NORW-20211110			ERS8689296	ERR7380588	ERZ4130664	15
ARCH-001295C7	NORW-20211110			ERS8681893	ERR7373113	ERZ4127876	15
ARCH-001295C8	NORW-20211110	EPI_ISL_6268867	hCoV-19/England/ARCH-001295C8/2021	ERS8687072	ERR7378326	ERZ4130890	15
ARCH-001295D1	NORW-20211110	EPI_ISL_6268868	hCoV-19/England/ARCH-001295D1/2021	ERS8681307	ERR7372529	ERZ4125833	15
ARCH-001295D2	NORW-20211110			ERS8692372	ERR7383729	ERZ4129830	15
ARCH-001295D3	NORW-20211110						15
ARCH-001295D4	NORW-20211110			ERS8688435	ERR7379709	ERZ4122480	15
ARCH-001295D5	NORW-20211110						15
ARCH-001295D6	NORW-20211110			ERS8685204	ERR7376440	ERZ4125241	15
ARCH-001295D7	NORW-20211110	EPI_ISL_6268869	hCoV-19/England/ARCH-001295D7/2021	ERS8679046	ERR7370262	ERZ4128592	15
ARCH-001295D8	NORW-20211110						15
ARCH-001295E1	NORW-20211110	EPI_ISL_6268870	hCoV-19/England/ARCH-001295E1/2021	ERS8686337	ERR7377576	ERZ4130314	15
ARCH-001295E2	NORW-20211110	EPI_ISL_6268871	hCoV-19/England/ARCH-001295E2/2021	ERS8682916	ERR7374136	ERZ4127136	15
ARCH-001295E3	NORW-20211110	EPI_ISL_6268872	hCoV-19/England/ARCH-001295E3/2021	ERS8675433	ERR7366690	ERZ4129335	15
ARCH-001295E4	NORW-20211110						15
ARCH-001295E5	NORW-20211110						15
ARCH-001295E6	NORW-20211110	EPI_ISL_6268873	hCoV-19/England/ARCH-001295E6/2021	ERS8681635	ERR7372856	ERZ4122105	15
ARCH-001295E7	NORW-20211110	EPI_ISL_6268874	hCoV-19/England/ARCH-001295E7/2021	ERS8676172	ERR7367421	ERZ4122151	15
ARCH-001295F1	NORW-20211110	EPI_ISL_6268875	hCoV-19/England/ARCH-001295F1/2021	ERS8679421	ERR7370640	ERZ4128391	15
ARCH-001295F2	NORW-20211110	EPI_ISL_6268876	hCoV-19/England/ARCH-001295F2/2021	ERS8688872	ERR7380157	ERZ4125321	15
ARCH-001295F3	NORW-20211110			ERS8689725	ERR7381024	ERZ4198720	15
ARCH-001295F4	NORW-20211110	EPI_ISL_6268877	hCoV-19/England/ARCH-001295F4/2021	ERS8683688	ERR7374910	ERZ4127014	15
ARCH-001295F5	NORW-20211110	EPI_ISL_6268878	hCoV-19/England/ARCH-001295F5/2021	ERS8678001	ERR7369225	ERZ4129772	15
ARCH-001295F6	NORW-20211110	EPI_ISL_6268879	hCoV-19/England/ARCH-001295F6/2021	ERS8681532	ERR7372757	ERZ4127126	15
ARCH-001295F7	NORW-20211110	EPI_ISL_6268880	hCoV-19/England/ARCH-001295F7/2021	ERS8681685	ERR7372907	ERZ4128933	15
ARCH-001295G1	NORW-20211110	EPI_ISL_6268881	hCoV-19/England/ARCH-001295G1/2021	ERS8686786	ERR7378034	ERZ4122353	15
ARCH-001295G2	NORW-20211110	EPI_ISL_6268882	hCoV-19/England/ARCH-001295G2/2021	ERS8690138	ERR7381453	ERZ4126895	15
ARCH-001295G3	NORW-20211110			ERS8682289	ERR7373509	ERZ4126614	15
ARCH-001295G4	NORW-20211110	EPI_ISL_6268883	hCoV-19/England/ARCH-001295G4/2021	ERS8687592	ERR7378860	ERZ4127204	15
ARCH-001295G5	NORW-20211110	EPI_ISL_6268884	hCoV-19/England/ARCH-001295G5/2021	ERS8679546	ERR7370769	ERZ4122681	15
ARCH-001295G6	NORW-20211110						15
ARCH-001295G7	NORW-20211110	EPI_ISL_6268885	hCoV-19/England/ARCH-001295G7/2021	ERS8675569	ERR7366829	ERZ4126103	15
ARCH-001295H1	NORW-20211110			ERS8686430	ERR7377664	ERZ4129017	15
ARCH-001295H2	NORW-20211110	EPI_ISL_6268886	hCoV-19/England/ARCH-001295H2/2021	ERS8687837	ERR7379105	ERZ4122696	15
ARCH-001295H3	NORW-20211110	EPI_ISL_6268887	hCoV-19/England/ARCH-001295H3/2021	ERS8691672	ERR7383010	ERZ4126505	15
ARCH-001295H4	NORW-20211110	EPI_ISL_6268888	hCoV-19/England/ARCH-001295H4/2021	ERS8682108	ERR7373327	ERZ4129350	15
ARCH-001295H5	NORW-20211110	EPI_ISL_6268889	hCoV-19/England/ARCH-001295H5/2021	ERS8692031	ERR7383381	ERZ4123460	15
ARCH-001295H6	NORW-20211110						15
ARCH-001295H7	NORW-20211110	EPI_ISL_6268890	hCoV-19/England/ARCH-001295H7/2021	ERS8686584	ERR7377827	ERZ4130289	15
ARCH-001299A1	NORW-20211111	EPI_ISL_6268891	hCoV-19/England/ARCH-001299A1/2021	ERS9121522	ERR7585242	ERZ4316528	15
ARCH-001299A10	NORW-20211111			ERS9106782	ERR7570879	ERZ4318606	15
ARCH-001299A11	NORW-20211111			ERS9115654	ERR7579654	ERZ4317449	15
ARCH-001299A12	NORW-20211111	EPI_ISL_6268892	hCoV-19/England/ARCH-001299A12/2021	ERS9110881	ERR7574915	ERZ4318544	15
ARCH-001299A2	NORW-20211111			ERS9111859	ERR7576046	ERZ4317000	15
ARCH-001299A3	NORW-20211111			ERS9117991	ERR7581966	ERZ4320376	15
ARCH-001299A4	NORW-20211111	EPI_ISL_6268893	hCoV-19/England/ARCH-001299A4/2021	ERS9111335	ERR7575523	ERZ4319604	15
ARCH-001299A5	NORW-20211111	EPI_ISL_6268894	hCoV-19/England/ARCH-001299A5/2021	ERS9112948	ERR7576986	ERZ4321408	15
ARCH-001299A6	NORW-20211111	EPI_ISL_6268895	hCoV-19/England/ARCH-001299A6/2021	ERS9114901	ERR7578920	ERZ4318589	15
ARCH-001299A7	NORW-20211111	EPI_ISL_6268896	hCoV-19/England/ARCH-001299A7/2021	ERS9120050	ERR7584015	ERZ4316755	15
ARCH-001299A8	NORW-20211111	EPI_ISL_6268897	hCoV-19/England/ARCH-001299A8/2021	ERS9114735	ERR7578754	ERZ4320899	15
ARCH-001299A9	NORW-20211111	EPI_ISL_6268899	hCoV-19/England/ARCH-001299A9/2021	ERS9122518	ERR7586161	ERZ4319088	15
ARCH-001299B1	NORW-20211111	EPI_ISL_6268900	hCoV-19/England/ARCH-001299B1/2021	ERS9116460	ERR7580449	ERZ4318656	15
ARCH-001299B10	NORW-20211111			ERS9121991	ERR7585711	ERZ4319667	15
ARCH-001299B11	NORW-20211111	EPI_ISL_6268901	hCoV-19/England/ARCH-001299B11/2021	ERS9109484	ERR7573535	ERZ4317831	15
ARCH-001299B12	NORW-20211111	EPI_ISL_6268902	hCoV-19/England/ARCH-001299B12/2021	ERS9122695	ERR7586336	ERZ4318870	15
ARCH-001299B2	NORW-20211111	EPI_ISL_6268903	hCoV-19/England/ARCH-001299B2/2021	ERS9112411	ERR7576453	ERZ4320516	15
ARCH-001299B3	NORW-20211111	EPI_ISL_6268904	hCoV-19/England/ARCH-001299B3/2021	ERS9111339	ERR7575527	ERZ4318454	15
ARCH-001299B4	NORW-20211111	EPI_ISL_6268905	hCoV-19/England/ARCH-001299B4/2021	ERS9106971	ERR7571066	ERZ4319500	15
ARCH-001299B5	NORW-20211111	EPI_ISL_6268906	hCoV-19/England/ARCH-001299B5/2021	ERS9118108	ERR7582084	ERZ4318556	15
ARCH-001299B6	NORW-20211111	EPI_ISL_6268907	hCoV-19/England/ARCH-001299B6/2021	ERS9111213	ERR7575397	ERZ4321516	15
ARCH-001299B7	NORW-20211111	EPI_ISL_6268908	hCoV-19/England/ARCH-001299B7/2021	ERS9117978	ERR7581954	ERZ4320359	15
ARCH-001299B9	NORW-20211111						15
ARCH-001299C1	NORW-20211111	EPI_ISL_6268909	hCoV-19/England/ARCH-001299C1/2021	ERS9110672	ERR7574715	ERZ4321125	15
ARCH-001299C10	NORW-20211111			ERS9108660	ERR7572715	ERZ4317174	15
ARCH-001299C11	NORW-20211111	EPI_ISL_6268910	hCoV-19/England/ARCH-001299C11/2021	ERS9115835	ERR7579836	ERZ4319401	15
ARCH-001299C12	NORW-20211111						15
ARCH-001299C2	NORW-20211111	EPI_ISL_6268911	hCoV-19/England/ARCH-001299C2/2021	ERS9113710	ERR7577747		15
ARCH-001299C3	NORW-20211111			ERS9116676	ERR7580662	ERZ4317549	15
ARCH-001299C4	NORW-20211111			ERS9115657	ERR7579656	ERZ4316371	15
ARCH-001299C5	NORW-20211111	EPI_ISL_6268912	hCoV-19/England/ARCH-001299C5/2021	ERS9122867	ERR7586506	ERZ4317072	15
ARCH-001299C6	NORW-20211111	EPI_ISL_6268913	hCoV-19/England/ARCH-001299C6/2021	ERS9118106	ERR7582085	ERZ4318224	15
ARCH-001299C7	NORW-20211111			ERS9106614	ERR7570717	ERZ4321541	15
ARCH-001299C8	NORW-20211111			ERS9110876	ERR7574907	ERZ4321204	15
ARCH-001299C9	NORW-20211111	EPI_ISL_6268914	hCoV-19/England/ARCH-001299C9/2021	ERS9122502	ERR7586150	ERZ4317548	15
ARCH-001299D1	NORW-20211111						15
ARCH-001299D10	NORW-20211111	EPI_ISL_6268915	hCoV-19/England/ARCH-001299D10/2021	ERS9119895	ERR7583862	ERZ4316651	15
ARCH-001299D11	NORW-20211111	EPI_ISL_6268916	hCoV-19/England/ARCH-001299D11/2021	ERS9119992	ERR7583954	ERZ4320325	15
ARCH-001299D12	NORW-20211111						15
ARCH-001299D2	NORW-20211111	EPI_ISL_6268917	hCoV-19/England/ARCH-001299D2/2021	ERS9111577	ERR7575761	ERZ4320415	15
ARCH-001299D3	NORW-20211111	EPI_ISL_6268918	hCoV-19/England/ARCH-001299D3/2021	ERS9110069	ERR7574108	ERZ4318679	15
ARCH-001299D4	NORW-20211111	EPI_ISL_6268919	hCoV-19/England/ARCH-001299D4/2021	ERS9118347	ERR7582326	ERZ4319131	15
ARCH-001299D5	NORW-20211111	EPI_ISL_6268920	hCoV-19/England/ARCH-001299D5/2021	ERS9117071	ERR7581054	ERZ4321538	15
ARCH-001299D6	NORW-20211111						15
ARCH-001299D7	NORW-20211111			ERS9118241	ERR7582220	ERZ4321307	15
ARCH-001299D8	NORW-20211111	EPI_ISL_6268921	hCoV-19/England/ARCH-001299D8/2021	ERS9121286	ERR7585001	ERZ4321045	15
ARCH-001299D9	NORW-20211111	EPI_ISL_6268922	hCoV-19/England/ARCH-001299D9/2021	ERS9108848	ERR7572903	ERZ4319186	15
ARCH-001299E1	NORW-20211111	EPI_ISL_6268923	hCoV-19/England/ARCH-001299E1/2021	ERS9110145	ERR7574186	ERZ4317105	15
ARCH-001299E10	NORW-20211111	EPI_ISL_6268924	hCoV-19/England/ARCH-001299E10/2021	ERS9116685	ERR7580671	ERZ4319638	15
ARCH-001299E11	NORW-20211111	EPI_ISL_6268925	hCoV-19/England/ARCH-001299E11/2021	ERS9117811	ERR7581787	ERZ4318549	15
ARCH-001299E12	NORW-20211111	EPI_ISL_6268926	hCoV-19/England/ARCH-001299E12/2021	ERS9111869	ERR7576051	ERZ4318437	15
ARCH-001299E2	NORW-20211111			ERS9109232	ERR7573288	ERZ4318787	15
ARCH-001299E3	NORW-20211111	EPI_ISL_6268927	hCoV-19/England/ARCH-001299E3/2021	ERS9110050	ERR7574092	ERZ4320904	15
ARCH-001299E4	NORW-20211111	EPI_ISL_6268928	hCoV-19/England/ARCH-001299E4/2021	ERS9110735	ERR7574776	ERZ4316830	15
ARCH-001299E5	NORW-20211111	EPI_ISL_6268929	hCoV-19/England/ARCH-001299E5/2021	ERS9107526	ERR7571610	ERZ4320239	15
ARCH-001299E6	NORW-20211111	EPI_ISL_6268930	hCoV-19/England/ARCH-001299E6/2021	ERS9111139	ERR7575329	ERZ4318160	15
ARCH-001299E7	NORW-20211111	EPI_ISL_6268931	hCoV-19/England/ARCH-001299E7/2021	ERS9115637	ERR7579636	ERZ4319509	15
ARCH-001299E8	NORW-20211111	EPI_ISL_6268932	hCoV-19/England/ARCH-001299E8/2021	ERS9119013	ERR7582987	ERZ4316993	15
ARCH-001299E9	NORW-20211111	EPI_ISL_6268933	hCoV-19/England/ARCH-001299E9/2021	ERS9116776	ERR7580762	ERZ4316809	15
ARCH-001299F1	NORW-20211111	EPI_ISL_6268934	hCoV-19/England/ARCH-001299F1/2021	ERS9114200	ERR7578230	ERZ4316842	15
ARCH-001299F10	NORW-20211111						15
ARCH-001299F11	NORW-20211111	EPI_ISL_6268935	hCoV-19/England/ARCH-001299F11/2021	ERS9114049	ERR7578085	ERZ4319800	15
ARCH-001299F12	NORW-20211111	EPI_ISL_6268936	hCoV-19/England/ARCH-001299F12/2021	ERS9117876	ERR7581854	ERZ4319240	15
ARCH-001299F2	NORW-20211111	EPI_ISL_6268937	hCoV-19/England/ARCH-001299F2/2021	ERS9106699	ERR7570797	ERZ4320204	15
ARCH-001299F4	NORW-20211111	EPI_ISL_6268938	hCoV-19/England/ARCH-001299F4/2021	ERS9117337	ERR7581318	ERZ4321604	15
ARCH-001299F5	NORW-20211111	EPI_ISL_6268939	hCoV-19/England/ARCH-001299F5/2021	ERS9110900	ERR7574939	ERZ4316404	15
ARCH-001299F6	NORW-20211111	EPI_ISL_6268940	hCoV-19/England/ARCH-001299F6/2021	ERS9115670	ERR7579668		15
ARCH-001299F7	NORW-20211111	EPI_ISL_6268941	hCoV-19/England/ARCH-001299F7/2021	ERS9119850	ERR7583819	ERZ4317409	15
ARCH-001299F8	NORW-20211111						15
ARCH-001299F9	NORW-20211111	EPI_ISL_6268942	hCoV-19/England/ARCH-001299F9/2021	ERS9114797	ERR7578816	ERZ4317064	15
ARCH-001299G1	NORW-20211111	EPI_ISL_6268943	hCoV-19/England/ARCH-001299G1/2021	ERS9115885	ERR7579882	ERZ4316936	15
ARCH-001299G10	NORW-20211111	EPI_ISL_6268944	hCoV-19/England/ARCH-001299G10/2021	ERS9113784	ERR7577815	ERZ4318607	15
ARCH-001299G11	NORW-20211111			ERS9118004	ERR7581979	ERZ4321552	15
ARCH-001299G2	NORW-20211111	EPI_ISL_6268945	hCoV-19/England/ARCH-001299G2/2021	ERS9120471	ERR7584439	ERZ4321582	15
ARCH-001299G3	NORW-20211111	EPI_ISL_6268946	hCoV-19/England/ARCH-001299G3/2021	ERS9112056	ERR7576235	ERZ4316733	15
ARCH-001299G4	NORW-20211111	EPI_ISL_6268947	hCoV-19/England/ARCH-001299G4/2021	ERS9110727	ERR7574767	ERZ4319814	15
ARCH-001299G5	NORW-20211111	EPI_ISL_6268948	hCoV-19/England/ARCH-001299G5/2021	ERS9106680	ERR7570782	ERZ4316735	15
ARCH-001299G6	NORW-20211111			ERS9106913	ERR7571006	ERZ4320701	15
ARCH-001299G7	NORW-20211111						15
ARCH-001299G8	NORW-20211111			ERS9112368	ERR7576408	ERZ4320193	15
ARCH-001299G9	NORW-20211111						15
ARCH-001299H1	NORW-20211111	EPI_ISL_6268949	hCoV-19/England/ARCH-001299H1/2021	ERS9120331	ERR7584302	ERZ4316578	15
ARCH-001299H10	NORW-20211111	EPI_ISL_6268950	hCoV-19/England/ARCH-001299H10/2021	ERS9112419	ERR7576465	ERZ4320669	15
ARCH-001299H11	NORW-20211111	EPI_ISL_6268951	hCoV-19/England/ARCH-001299H11/2021	ERS9110514	ERR7574555	ERZ4320319	15
ARCH-001299H2	NORW-20211111						15
ARCH-001299H3	NORW-20211111			ERS9110527	ERR7574563	ERZ4321423	15
ARCH-001299H4	NORW-20211111	EPI_ISL_6268952	hCoV-19/England/ARCH-001299H4/2021	ERS9110038	ERR7574082	ERZ4318027	15
ARCH-001299H5	NORW-20211111			ERS9115441	ERR7579457	ERZ4318312	15
ARCH-001299H6	NORW-20211111						15
ARCH-001299H7	NORW-20211111						15
ARCH-001299H8	NORW-20211111	EPI_ISL_6268953	hCoV-19/England/ARCH-001299H8/2021	ERS9108287	ERR7572355	ERZ4316920	15
ARCH-001299H9	NORW-20211111	EPI_ISL_6268954	hCoV-19/England/ARCH-001299H9/2021	ERS9115421	ERR7579436	ERZ4321374	15
ARCH-001300A1	NORW-20211110	EPI_ISL_6268955	hCoV-19/England/ARCH-001300A1/2021	ERS8675412	ERR7366663	ERZ4126754	15
ARCH-001300A2	NORW-20211110	EPI_ISL_6268956	hCoV-19/England/ARCH-001300A2/2021	ERS8690635	ERR7381965	ERZ4126515	15
ARCH-001300A3	NORW-20211110	EPI_ISL_6268957	hCoV-19/England/ARCH-001300A3/2021	ERS8683800	ERR7375021	ERZ4125531	15
ARCH-001300B1	NORW-20211110			ERS8684139	ERR7375364	ERZ4126146	15
ARCH-001300B2	NORW-20211110						15
ARCH-001300B3	NORW-20211110	EPI_ISL_6268958	hCoV-19/England/ARCH-001300B3/2021	ERS8678136	ERR7369357	ERZ4124696	15
ARCH-001300C1	NORW-20211110			ERS8683930	ERR7375152	ERZ4123329	15
ARCH-001300C2	NORW-20211110	EPI_ISL_6268959	hCoV-19/England/ARCH-001300C2/2021	ERS8678025	ERR7369249	ERZ4125382	15
ARCH-001300D1	NORW-20211110	EPI_ISL_6268960	hCoV-19/England/ARCH-001300D1/2021	ERS8681364	ERR7372588	ERZ4129808	15
ARCH-001300D2	NORW-20211110			ERS8688431	ERR7379704	ERZ4122211	15
ARCH-001300E1	NORW-20211110	EPI_ISL_6268961	hCoV-19/England/ARCH-001300E1/2021	ERS8680929	ERR7372151	ERZ4130672	15
ARCH-001300E2	NORW-20211110	EPI_ISL_6268962	hCoV-19/England/ARCH-001300E2/2021	ERS8690520	ERR7381849	ERZ4126934	15
ARCH-001300F1	NORW-20211110	EPI_ISL_6268963	hCoV-19/England/ARCH-001300F1/2021	ERS8675975	ERR7367226	ERZ4123187	15
ARCH-001300F2	NORW-20211110	EPI_ISL_6268964	hCoV-19/England/ARCH-001300F2/2021	ERS8676506	ERR7367747	ERZ4125543	15
ARCH-001300G1	NORW-20211110	EPI_ISL_6268965	hCoV-19/England/ARCH-001300G1/2021	ERS8686331	ERR7377570	ERZ4123708	15
ARCH-001300G2	NORW-20211110	EPI_ISL_6268966	hCoV-19/England/ARCH-001300G2/2021	ERS8678348	ERR7369568	ERZ4128174	15
ARCH-001300H1	NORW-20211110						15
ARCH-001300H2	NORW-20211110	EPI_ISL_6268967	hCoV-19/England/ARCH-001300H2/2021	ERS8686767	ERR7378015	ERZ4126225	15
ARCH-001330A1	NORW-20211118			ERS9115530	ERR7579527	ERZ4319653	15
ARCH-001330B1	NORW-20211118						15
ARCH-000898-A01	210923_NB501819_0231_AH7LJNAFX3	EPI_ISL_4527896	hCoV-19/England/ARCH-000898-A01/2021	ERS7972361	ERR6999772	ERZ3737574	14
ARCH-000898-A02	210923_NB501819_0231_AH7LJNAFX3	EPI_ISL_4527897	hCoV-19/England/ARCH-000898-A02/2021	ERS7908035	ERR6887604	ERZ3686730	14
ARCH-000898-A03	210923_NB501819_0231_AH7LJNAFX3	EPI_ISL_4527898	hCoV-19/England/ARCH-000898-A03/2021	ERS7906351	ERR6885959	ERZ3675127	14
ARCH-000898-A04	210923_NB501819_0231_AH7LJNAFX3			ERS7974935	ERR7002298	ERZ3738222	14
ARCH-000898-A05	210923_NB501819_0231_AH7LJNAFX3						14
ARCH-000898-A06	210923_NB501819_0231_AH7LJNAFX3	EPI_ISL_4527899	hCoV-19/England/ARCH-000898-A06/2021	ERS7907854	ERR6887423	ERZ3694500	14
ARCH-000898-A07	210923_NB501819_0231_AH7LJNAFX3	EPI_ISL_4527900	hCoV-19/England/ARCH-000898-A07/2021	ERS7902878	ERR6882594	ERZ3692337	14
ARCH-000898-A08	210923_NB501819_0231_AH7LJNAFX3						14
ARCH-000898-A09	210923_NB501819_0231_AH7LJNAFX3	EPI_ISL_4527901	hCoV-19/England/ARCH-000898-A09/2021	ERS7901091	ERR6880864	ERZ3686407	14
ARCH-000898-A10	210923_NB501819_0231_AH7LJNAFX3			ERS7904514	ERR6884179	ERZ3684861	14
ARCH-000898-A11	210923_NB501819_0231_AH7LJNAFX3	EPI_ISL_4527902	hCoV-19/England/ARCH-000898-A11/2021	ERS7899964	ERR6879778	ERZ3684038	14
ARCH-000898-A12	210923_NB501819_0231_AH7LJNAFX3						14
ARCH-000898-B01	210923_NB501819_0231_AH7LJNAFX3	EPI_ISL_4527903	hCoV-19/England/ARCH-000898-B01/2021	ERS7905345	ERR6884979	ERZ3694673	14
ARCH-000898-B02	210923_NB501819_0231_AH7LJNAFX3	EPI_ISL_4527904	hCoV-19/England/ARCH-000898-B02/2021	ERS7908123	ERR6887688	ERZ3678903	14
ARCH-000898-B03	210923_NB501819_0231_AH7LJNAFX3	EPI_ISL_4527905	hCoV-19/England/ARCH-000898-B03/2021	ERS7905030	ERR6884683	ERZ3692202	14
ARCH-000898-B04	210923_NB501819_0231_AH7LJNAFX3			ERS7903153	ERR6882862	ERZ3679360	14
ARCH-000898-B05	210923_NB501819_0231_AH7LJNAFX3						14
ARCH-000898-B06	210923_NB501819_0231_AH7LJNAFX3	EPI_ISL_4527906	hCoV-19/England/ARCH-000898-B06/2021	ERS7907025	ERR6886612	ERZ3671870	14
ARCH-000898-B07	210923_NB501819_0231_AH7LJNAFX3	EPI_ISL_4527907	hCoV-19/England/ARCH-000898-B07/2021	ERS7902518	ERR6882246	ERZ3679928	14
ARCH-000898-B08	210923_NB501819_0231_AH7LJNAFX3	EPI_ISL_4527908	hCoV-19/England/ARCH-000898-B08/2021	ERS7903486	ERR6883184	ERZ3681141	14
ARCH-000898-B09	210923_NB501819_0231_AH7LJNAFX3	EPI_ISL_4527909	hCoV-19/England/ARCH-000898-B09/2021	ERS7907801	ERR6887371	ERZ3676856	14
ARCH-000898-B10	210923_NB501819_0231_AH7LJNAFX3						14
ARCH-000898-B11	210923_NB501819_0231_AH7LJNAFX3	EPI_ISL_4527910	hCoV-19/England/ARCH-000898-B11/2021	ERS8021050	ERR7048972	ERZ3739169	14
ARCH-000898-B12	210923_NB501819_0231_AH7LJNAFX3						14
ARCH-000898-C01	210923_NB501819_0231_AH7LJNAFX3	EPI_ISL_4527911	hCoV-19/England/ARCH-000898-C01/2021	ERS7900142	ERR6879945	ERZ3675073	14
ARCH-000898-C02	210923_NB501819_0231_AH7LJNAFX3	EPI_ISL_4527912	hCoV-19/England/ARCH-000898-C02/2021	ERS7902782	ERR6882500	ERZ3690560	14
ARCH-000898-C03	210923_NB501819_0231_AH7LJNAFX3			ERS7900902	ERR6880680	ERZ3677977	14
ARCH-000898-C04	210923_NB501819_0231_AH7LJNAFX3						14
ARCH-000898-C05	210923_NB501819_0231_AH7LJNAFX3	EPI_ISL_4527913	hCoV-19/England/ARCH-000898-C05/2021	ERS7908580	ERR6888137	ERZ3681764	14
ARCH-000898-C06	210923_NB501819_0231_AH7LJNAFX3	EPI_ISL_4527914	hCoV-19/England/ARCH-000898-C06/2021	ERS7906307	ERR6885917	ERZ3689986	14
ARCH-000898-C07	210923_NB501819_0231_AH7LJNAFX3	EPI_ISL_4527915	hCoV-19/England/ARCH-000898-C07/2021	ERS7903120	ERR6882829	ERZ3684309	14
ARCH-000898-C08	210923_NB501819_0231_AH7LJNAFX3			ERS7903681	ERR6883374	ERZ3683409	14
ARCH-000898-C09	210923_NB501819_0231_AH7LJNAFX3	EPI_ISL_4527916	hCoV-19/England/ARCH-000898-C09/2021	ERS8013615	ERR7041775	ERZ3739823	14
ARCH-000898-C10	210923_NB501819_0231_AH7LJNAFX3	EPI_ISL_4527917	hCoV-19/England/ARCH-000898-C10/2021	ERS7908939	ERR6888491	ERZ3672600	14
ARCH-000898-C11	210923_NB501819_0231_AH7LJNAFX3			ERS7903783	ERR6883470	ERZ3672209	14
ARCH-000898-C12	210923_NB501819_0231_AH7LJNAFX3						14
ARCH-000898-D01	210923_NB501819_0231_AH7LJNAFX3			ERS7909040	ERR6888740	ERZ3689064	14
ARCH-000898-D02	210923_NB501819_0231_AH7LJNAFX3			ERS7901624	ERR6881382	ERZ3676287	14
ARCH-000898-D03	210923_NB501819_0231_AH7LJNAFX3			ERS7908669	ERR6888224	ERZ3693701	14
ARCH-000898-D04	210923_NB501819_0231_AH7LJNAFX3						14
ARCH-000898-D05	210923_NB501819_0231_AH7LJNAFX3			ERS7909843	ERR6889518	ERZ3685274	14
ARCH-000898-D06	210923_NB501819_0231_AH7LJNAFX3			ERS7908252	ERR6887816	ERZ3693355	14
ARCH-000898-D07	210923_NB501819_0231_AH7LJNAFX3			ERS7905732	ERR6885367	ERZ3678564	14
ARCH-000898-D08	210923_NB501819_0231_AH7LJNAFX3	EPI_ISL_4527918	hCoV-19/England/ARCH-000898-D08/2021	ERS7908092	ERR6887659	ERZ3674569	14
ARCH-000898-D09	210923_NB501819_0231_AH7LJNAFX3						14
ARCH-000898-D10	210923_NB501819_0231_AH7LJNAFX3			ERS7907646	ERR6887219	ERZ3687576	14
ARCH-000898-D11	210923_NB501819_0231_AH7LJNAFX3			ERS7907455	ERR6887028	ERZ3683370	14
ARCH-000898-D12	210923_NB501819_0231_AH7LJNAFX3						14
ARCH-000898-E01	210923_NB501819_0231_AH7LJNAFX3	EPI_ISL_4527919	hCoV-19/England/ARCH-000898-E01/2021	ERS7909753	ERR6889430	ERZ3681693	14
ARCH-000898-E02	210923_NB501819_0231_AH7LJNAFX3	EPI_ISL_4527920	hCoV-19/England/ARCH-000898-E02/2021	ERS7908290	ERR6887850	ERZ3674768	14
ARCH-000898-E03	210923_NB501819_0231_AH7LJNAFX3	EPI_ISL_4527921	hCoV-19/England/ARCH-000898-E03/2021	ERS7901433	ERR6881196	ERZ3692204	14
ARCH-000898-E04	210923_NB501819_0231_AH7LJNAFX3	EPI_ISL_4527922	hCoV-19/England/ARCH-000898-E04/2021	ERS7908012	ERR6887579	ERZ3692782	14
ARCH-000898-E05	210923_NB501819_0231_AH7LJNAFX3	EPI_ISL_4527923	hCoV-19/England/ARCH-000898-E05/2021	ERS7907715	ERR6887285	ERZ3686489	14
ARCH-000898-E06	210923_NB501819_0231_AH7LJNAFX3						14
ARCH-000898-E07	210923_NB501819_0231_AH7LJNAFX3	EPI_ISL_4527924	hCoV-19/England/ARCH-000898-E07/2021	ERS7902888	ERR6882604	ERZ3682670	14
ARCH-000898-E08	210923_NB501819_0231_AH7LJNAFX3	EPI_ISL_4527925	hCoV-19/England/ARCH-000898-E08/2021	ERS7904314	ERR6883984	ERZ3675098	14
ARCH-000898-E09	210923_NB501819_0231_AH7LJNAFX3	EPI_ISL_4527926	hCoV-19/England/ARCH-000898-E09/2021	ERS7978717	ERR7006024	ERZ3740830	14
ARCH-000898-E10	210923_NB501819_0231_AH7LJNAFX3	EPI_ISL_4527927	hCoV-19/England/ARCH-000898-E10/2021	ERS7900771	ERR6880550	ERZ3678128	14
ARCH-000898-E11	210923_NB501819_0231_AH7LJNAFX3			ERS8013496	ERR7041656	ERZ3740794	14
ARCH-000898-E12	210923_NB501819_0231_AH7LJNAFX3						14
ARCH-000898-F01	210923_NB501819_0231_AH7LJNAFX3	EPI_ISL_4527928	hCoV-19/England/ARCH-000898-F01/2021	ERS7903934	ERR6883617	ERZ3684885	14
ARCH-000898-F02	210923_NB501819_0231_AH7LJNAFX3	EPI_ISL_4527929	hCoV-19/England/ARCH-000898-F02/2021	ERS7901153	ERR6880920	ERZ3692307	14
ARCH-000898-F03	210923_NB501819_0231_AH7LJNAFX3						14
ARCH-000898-F04	210923_NB501819_0231_AH7LJNAFX3			ERS8021154	ERR7049075	ERZ3738335	14
ARCH-000898-F05	210923_NB501819_0231_AH7LJNAFX3			ERS7899043	ERR6879003	ERZ3680714	14
ARCH-000898-F06	210923_NB501819_0231_AH7LJNAFX3			ERS7907042	ERR6886629	ERZ3690199	14
ARCH-000898-F07	210923_NB501819_0231_AH7LJNAFX3	EPI_ISL_4527930	hCoV-19/England/ARCH-000898-F07/2021	ERS7899756	ERR6879574	ERZ3693664	14
ARCH-000898-F08	210923_NB501819_0231_AH7LJNAFX3						14
ARCH-000898-F09	210923_NB501819_0231_AH7LJNAFX3						14
ARCH-000898-F10	210923_NB501819_0231_AH7LJNAFX3	EPI_ISL_4527931	hCoV-19/England/ARCH-000898-F10/2021	ERS8015800	ERR7043892	ERZ3738862	14
ARCH-000898-F11	210923_NB501819_0231_AH7LJNAFX3						14
ARCH-000898-F12	210923_NB501819_0231_AH7LJNAFX3			ERS7902337	ERR6882078	ERZ3685562	14
ARCH-000898-G01	210923_NB501819_0231_AH7LJNAFX3	EPI_ISL_4527932	hCoV-19/England/ARCH-000898-G01/2021	ERS7906959	ERR6886546	ERZ3677488	14
ARCH-000898-G02	210923_NB501819_0231_AH7LJNAFX3	EPI_ISL_4527933	hCoV-19/England/ARCH-000898-G02/2021	ERS7979694	ERR7006983	ERZ3738977	14
ARCH-000898-G03	210923_NB501819_0231_AH7LJNAFX3						14
ARCH-000898-G04	210923_NB501819_0231_AH7LJNAFX3	EPI_ISL_4527934	hCoV-19/England/ARCH-000898-G04/2021	ERS7901884	ERR6881637	ERZ3685592	14
ARCH-000898-G05	210923_NB501819_0231_AH7LJNAFX3			ERS7899876	ERR6879690	ERZ3690370	14
ARCH-000898-G06	210923_NB501819_0231_AH7LJNAFX3	EPI_ISL_4527935	hCoV-19/England/ARCH-000898-G06/2021	ERS8015799	ERR7043891	ERZ3739794	14
ARCH-000898-G07	210923_NB501819_0231_AH7LJNAFX3	EPI_ISL_4527936	hCoV-19/England/ARCH-000898-G07/2021	ERS7973780	ERR7001151	ERZ3740387	14
ARCH-000898-G08	210923_NB501819_0231_AH7LJNAFX3			ERS8018195	ERR7046213	ERZ3739833	14
ARCH-000898-G09	210923_NB501819_0231_AH7LJNAFX3	EPI_ISL_4527937	hCoV-19/England/ARCH-000898-G09/2021	ERS7908440	ERR6888000	ERZ3672409	14
ARCH-000898-G10	210923_NB501819_0231_AH7LJNAFX3						14
ARCH-000898-G11	210923_NB501819_0231_AH7LJNAFX3	EPI_ISL_4527938	hCoV-19/England/ARCH-000898-G11/2021	ERS7906133	ERR6885750	ERZ3682493	14
ARCH-000898-H01	210923_NB501819_0231_AH7LJNAFX3	EPI_ISL_4527939	hCoV-19/England/ARCH-000898-H01/2021	ERS8017097	ERR7045146	ERZ3740750	14
ARCH-000898-H02	210923_NB501819_0231_AH7LJNAFX3	EPI_ISL_4527940	hCoV-19/England/ARCH-000898-H02/2021	ERS7902575	ERR6882298	ERZ3685345	14
ARCH-000898-H03	210923_NB501819_0231_AH7LJNAFX3			ERS7906432	ERR6886038	ERZ3685170	14
ARCH-000898-H04	210923_NB501819_0231_AH7LJNAFX3			ERS7904594	ERR6884261	ERZ3674041	14
ARCH-000898-H05	210923_NB501819_0231_AH7LJNAFX3						14
ARCH-000898-H06	210923_NB501819_0231_AH7LJNAFX3	EPI_ISL_4527941	hCoV-19/England/ARCH-000898-H06/2021	ERS7908524	ERR6888082	ERZ3689465	14
ARCH-000898-H07	210923_NB501819_0231_AH7LJNAFX3	EPI_ISL_4527942	hCoV-19/England/ARCH-000898-H07/2021	ERS7907253	ERR6886834	ERZ3689027	14
ARCH-000898-H08	210923_NB501819_0231_AH7LJNAFX3	EPI_ISL_4527943	hCoV-19/England/ARCH-000898-H08/2021	ERS7900971	ERR6880746	ERZ3686256	14
ARCH-000898-H09	210923_NB501819_0231_AH7LJNAFX3	EPI_ISL_4527944	hCoV-19/England/ARCH-000898-H09/2021	ERS7899011	ERR6878973	ERZ3673774	14
ARCH-000898-H10	210923_NB501819_0231_AH7LJNAFX3			ERS7907879	ERR6887449	ERZ3683648	14
ARCH-000898-H11	210923_NB501819_0231_AH7LJNAFX3			ERS8012393	ERR7040594	ERZ3739786	14
ARCH-000898-NC	210923_NB501819_0231_AH7LJNAFX3						14
ARCH-000898-PC	210923_NB501819_0231_AH7LJNAFX3	EPI_ISL_4527945	hCoV-19/England/ARCH-000898-PC/2021	ERS7971652	ERR6999070	ERZ3738098	14
ARCH-000912-A01	210923_NB501819_0231_AH7LJNAFX3			ERS7907342	ERR6886920	ERZ3689345	14
ARCH-000912-A02	210923_NB501819_0231_AH7LJNAFX3	EPI_ISL_4527946	hCoV-19/England/ARCH-000912-A02/2021	ERS7908240	ERR6887804	ERZ3678043	14
ARCH-000912-A03	210923_NB501819_0231_AH7LJNAFX3	EPI_ISL_4527947	hCoV-19/England/ARCH-000912-A03/2021	ERS7909464	ERR6889155	ERZ3691087	14
ARCH-000912-A04	210923_NB501819_0231_AH7LJNAFX3	EPI_ISL_4527948	hCoV-19/England/ARCH-000912-A04/2021	ERS7904940	ERR6884598	ERZ3677443	14
ARCH-000912-A05	210923_NB501819_0231_AH7LJNAFX3						14
ARCH-000912-A06	210923_NB501819_0231_AH7LJNAFX3						14
ARCH-000912-A07	210923_NB501819_0231_AH7LJNAFX3	EPI_ISL_4527949	hCoV-19/England/ARCH-000912-A07/2021	ERS7900835	ERR6880612	ERZ3694050	14
ARCH-000912-A08	210923_NB501819_0231_AH7LJNAFX3	EPI_ISL_4527950	hCoV-19/England/ARCH-000912-A08/2021	ERS7973163	ERR7000555	ERZ3740151	14
ARCH-000912-A09	210923_NB501819_0231_AH7LJNAFX3	EPI_ISL_4527951	hCoV-19/England/ARCH-000912-A09/2021	ERS7901382	ERR6881148	ERZ3673466	14
ARCH-000912-A10	210923_NB501819_0231_AH7LJNAFX3						14
ARCH-000912-A11	210923_NB501819_0231_AH7LJNAFX3			ERS7902857	ERR6882573	ERZ3685603	14
ARCH-000912-A12	210923_NB501819_0231_AH7LJNAFX3	EPI_ISL_4527952	hCoV-19/England/ARCH-000912-A12/2021	ERS8015312	ERR7043093	ERZ3739014	14
ARCH-000912-B01	210923_NB501819_0231_AH7LJNAFX3			ERS7909534	ERR6889222	ERZ3682969	14
ARCH-000912-B02	210923_NB501819_0231_AH7LJNAFX3	EPI_ISL_4527953	hCoV-19/England/ARCH-000912-B02/2021	ERS7899758	ERR6879575	ERZ3683760	14
ARCH-000912-B03	210923_NB501819_0231_AH7LJNAFX3	EPI_ISL_4527954	hCoV-19/England/ARCH-000912-B03/2021	ERS7900662	ERR6880442	ERZ3682009	14
ARCH-000912-B04	210923_NB501819_0231_AH7LJNAFX3	EPI_ISL_4527955	hCoV-19/England/ARCH-000912-B04/2021	ERS7898949	ERR6878913	ERZ3678801	14
ARCH-000912-B05	210923_NB501819_0231_AH7LJNAFX3	EPI_ISL_4527956	hCoV-19/England/ARCH-000912-B05/2021	ERS7976624	ERR7003972	ERZ3740478	14
ARCH-000912-B06	210923_NB501819_0231_AH7LJNAFX3	EPI_ISL_4527957	hCoV-19/England/ARCH-000912-B06/2021	ERS7901337	ERR6881102	ERZ3678405	14
ARCH-000912-B07	210923_NB501819_0231_AH7LJNAFX3						14
ARCH-000912-B08	210923_NB501819_0231_AH7LJNAFX3	EPI_ISL_4527958	hCoV-19/England/ARCH-000912-B08/2021	ERS7977288	ERR7004627	ERZ3739900	14
ARCH-000912-B09	210923_NB501819_0231_AH7LJNAFX3			ERS7899399	ERR6879225	ERZ3673226	14
ARCH-000912-B10	210923_NB501819_0231_AH7LJNAFX3						14
ARCH-000912-B11	210923_NB501819_0231_AH7LJNAFX3	EPI_ISL_4527959	hCoV-19/England/ARCH-000912-B11/2021	ERS7902280	ERR6882024	ERZ3684154	14
ARCH-000912-B12	210923_NB501819_0231_AH7LJNAFX3						14
ARCH-000912-C01	210923_NB501819_0231_AH7LJNAFX3	EPI_ISL_4527960	hCoV-19/England/ARCH-000912-C01/2021	ERS7907065	ERR6886651	ERZ3673042	14
ARCH-000912-C02	210923_NB501819_0231_AH7LJNAFX3						14
ARCH-000912-C03	210923_NB501819_0231_AH7LJNAFX3	EPI_ISL_4527961	hCoV-19/England/ARCH-000912-C03/2021	ERS7906194	ERR6885808	ERZ3682808	14
ARCH-000912-C04	210923_NB501819_0231_AH7LJNAFX3	EPI_ISL_4527962	hCoV-19/England/ARCH-000912-C04/2021	ERS7979467	ERR7006759	ERZ3740561	14
ARCH-000912-C05	210923_NB501819_0231_AH7LJNAFX3	EPI_ISL_4527963	hCoV-19/England/ARCH-000912-C05/2021	ERS7902638	ERR6882360	ERZ3692213	14
ARCH-000912-C06	210923_NB501819_0231_AH7LJNAFX3			ERS7907298	ERR6886877	ERZ3679395	14
ARCH-000912-C07	210923_NB501819_0231_AH7LJNAFX3	EPI_ISL_4527964	hCoV-19/England/ARCH-000912-C07/2021	ERS7901701	ERR6881460	ERZ3673468	14
ARCH-000912-C08	210923_NB501819_0231_AH7LJNAFX3			ERS7984621	ERR7011798	ERZ3739496	14
ARCH-000912-C09	210923_NB501819_0231_AH7LJNAFX3	EPI_ISL_4527965	hCoV-19/England/ARCH-000912-C09/2021	ERS7902554	ERR6882280	ERZ3672199	14
ARCH-000912-C10	210923_NB501819_0231_AH7LJNAFX3	EPI_ISL_4527966	hCoV-19/England/ARCH-000912-C10/2021	ERS7902583	ERR6882305	ERZ3683122	14
ARCH-000912-C11	210923_NB501819_0231_AH7LJNAFX3	EPI_ISL_4527967	hCoV-19/England/ARCH-000912-C11/2021	ERS7902893	ERR6882608	ERZ3679456	14
ARCH-000912-C12	210923_NB501819_0231_AH7LJNAFX3	EPI_ISL_4527968	hCoV-19/England/ARCH-000912-C12/2021	ERS7907781	ERR6887351	ERZ3677961	14
ARCH-000912-D01	210923_NB501819_0231_AH7LJNAFX3	EPI_ISL_4527969	hCoV-19/England/ARCH-000912-D01/2021	ERS7905900	ERR6885528	ERZ3677460	14
ARCH-000912-D02	210923_NB501819_0231_AH7LJNAFX3	EPI_ISL_4527970	hCoV-19/England/ARCH-000912-D02/2021	ERS7902932	ERR6882646	ERZ3688363	14
ARCH-000912-D03	210923_NB501819_0231_AH7LJNAFX3	EPI_ISL_4527971	hCoV-19/England/ARCH-000912-D03/2021	ERS8014398	ERR7042530	ERZ3739222	14
ARCH-000912-D04	210923_NB501819_0231_AH7LJNAFX3			ERS7901127	ERR6880898	ERZ3678682	14
ARCH-000912-D05	210923_NB501819_0231_AH7LJNAFX3	EPI_ISL_4527972	hCoV-19/England/ARCH-000912-D05/2021	ERS7905120	ERR6884768	ERZ3692636	14
ARCH-000912-D06	210923_NB501819_0231_AH7LJNAFX3			ERS7977142	ERR7004481	ERZ3739525	14
ARCH-000912-D07	210923_NB501819_0231_AH7LJNAFX3	EPI_ISL_4527973	hCoV-19/England/ARCH-000912-D07/2021	ERS7904684	ERR6884348	ERZ3681425	14
ARCH-000912-D08	210923_NB501819_0231_AH7LJNAFX3						14
ARCH-000912-D09	210923_NB501819_0231_AH7LJNAFX3			ERS7906740	ERR6886342	ERZ3679933	14
ARCH-000912-D10	210923_NB501819_0231_AH7LJNAFX3	EPI_ISL_4527974	hCoV-19/England/ARCH-000912-D10/2021	ERS7976100	ERR7003453	ERZ3739911	14
ARCH-000912-D11	210923_NB501819_0231_AH7LJNAFX3						14
ARCH-000912-D12	210923_NB501819_0231_AH7LJNAFX3	EPI_ISL_4527975	hCoV-19/England/ARCH-000912-D12/2021	ERS7909704	ERR6889380	ERZ3672989	14
ARCH-000912-E01	210923_NB501819_0231_AH7LJNAFX3						14
ARCH-000912-E02	210923_NB501819_0231_AH7LJNAFX3			ERS7904845	ERR6884509	ERZ3688768	14
ARCH-000912-E03	210923_NB501819_0231_AH7LJNAFX3	EPI_ISL_4527976	hCoV-19/England/ARCH-000912-E03/2021	ERS7900285	ERR6880081	ERZ3689279	14
ARCH-000912-E04	210923_NB501819_0231_AH7LJNAFX3	EPI_ISL_4527977	hCoV-19/England/ARCH-000912-E04/2021	ERS7907487	ERR6887059	ERZ3689479	14
ARCH-000912-E05	210923_NB501819_0231_AH7LJNAFX3	EPI_ISL_4527978	hCoV-19/England/ARCH-000912-E05/2021	ERS7902628	ERR6882349	ERZ3691275	14
ARCH-000912-E06	210923_NB501819_0231_AH7LJNAFX3						14
ARCH-000912-E07	210923_NB501819_0231_AH7LJNAFX3	EPI_ISL_4527979	hCoV-19/England/ARCH-000912-E07/2021	ERS7974523	ERR7001888	ERZ3739882	14
ARCH-000912-E08	210923_NB501819_0231_AH7LJNAFX3						14
ARCH-000912-E09	210923_NB501819_0231_AH7LJNAFX3			ERS7906653	ERR6886254	ERZ3682371	14
ARCH-000912-E10	210923_NB501819_0231_AH7LJNAFX3	EPI_ISL_4527980	hCoV-19/England/ARCH-000912-E10/2021	ERS7905875	ERR6885501	ERZ3677297	14
ARCH-000912-E11	210923_NB501819_0231_AH7LJNAFX3						14
ARCH-000912-E12	210923_NB501819_0231_AH7LJNAFX3			ERS7979891	ERR7007175	ERZ3740886	14
ARCH-000912-F01	210923_NB501819_0231_AH7LJNAFX3						14
ARCH-000912-F02	210923_NB501819_0231_AH7LJNAFX3						14
ARCH-000912-F03	210923_NB501819_0231_AH7LJNAFX3	EPI_ISL_4527981	hCoV-19/England/ARCH-000912-F03/2021	ERS7899563	ERR6879382	ERZ3683153	14
ARCH-000912-F04	210923_NB501819_0231_AH7LJNAFX3			ERS7909437	ERR6889128	ERZ3684853	14
ARCH-000912-F05	210923_NB501819_0231_AH7LJNAFX3	EPI_ISL_4527982	hCoV-19/England/ARCH-000912-F05/2021	ERS7904080	ERR6883758	ERZ3692187	14
ARCH-000912-F06	210923_NB501819_0231_AH7LJNAFX3	EPI_ISL_4527983	hCoV-19/England/ARCH-000912-F06/2021	ERS7901940	ERR6881689	ERZ3694558	14
ARCH-000912-F07	210923_NB501819_0231_AH7LJNAFX3	EPI_ISL_4527984	hCoV-19/England/ARCH-000912-F07/2021	ERS7980142	ERR7007427	ERZ3739867	14
ARCH-000912-F08	210923_NB501819_0231_AH7LJNAFX3	EPI_ISL_4527985	hCoV-19/England/ARCH-000912-F08/2021	ERS7908372	ERR6887928	ERZ3678723	14
ARCH-000912-F09	210923_NB501819_0231_AH7LJNAFX3	EPI_ISL_4527986	hCoV-19/England/ARCH-000912-F09/2021	ERS7901871	ERR6881623	ERZ3683096	14
ARCH-000912-F10	210923_NB501819_0231_AH7LJNAFX3			ERS7907850	ERR6887420	ERZ3682164	14
ARCH-000912-F11	210923_NB501819_0231_AH7LJNAFX3			ERS7906331	ERR6885941	ERZ3681658	14
ARCH-000912-F12	210923_NB501819_0231_AH7LJNAFX3	EPI_ISL_4527987	hCoV-19/England/ARCH-000912-F12/2021	ERS7904779	ERR6884444	ERZ3690034	14
ARCH-000912-G01	210923_NB501819_0231_AH7LJNAFX3			ERS7902068	ERR6881817	ERZ3693292	14
ARCH-000912-G02	210923_NB501819_0231_AH7LJNAFX3						14
ARCH-000912-G03	210923_NB501819_0231_AH7LJNAFX3	EPI_ISL_4527988	hCoV-19/England/ARCH-000912-G03/2021	ERS8020425	ERR7048374	ERZ3739633	14
ARCH-000912-G04	210923_NB501819_0231_AH7LJNAFX3			ERS7901019	ERR6880791	ERZ3690015	14
ARCH-000912-G05	210923_NB501819_0231_AH7LJNAFX3			ERS7900584	ERR6880370	ERZ3672640	14
ARCH-000912-G06	210923_NB501819_0231_AH7LJNAFX3	EPI_ISL_4527989	hCoV-19/England/ARCH-000912-G06/2021	ERS7908050	ERR6887618	ERZ3683420	14
ARCH-000912-G07	210923_NB501819_0231_AH7LJNAFX3	EPI_ISL_4527990	hCoV-19/England/ARCH-000912-G07/2021	ERS7902489	ERR6882217	ERZ3683829	14
ARCH-000912-G08	210923_NB501819_0231_AH7LJNAFX3	EPI_ISL_4527991	hCoV-19/England/ARCH-000912-G08/2021	ERS7903534	ERR6883231	ERZ3679671	14
ARCH-000912-G09	210923_NB501819_0231_AH7LJNAFX3	EPI_ISL_4527992	hCoV-19/England/ARCH-000912-G09/2021	ERS7899987	ERR6879798	ERZ3675903	14
ARCH-000912-G10	210923_NB501819_0231_AH7LJNAFX3	EPI_ISL_4527993	hCoV-19/England/ARCH-000912-G10/2021	ERS7909139	ERR6888842	ERZ3691927	14
ARCH-000912-G11	210923_NB501819_0231_AH7LJNAFX3						14
ARCH-000912-H01	210923_NB501819_0231_AH7LJNAFX3	EPI_ISL_4527994	hCoV-19/England/ARCH-000912-H01/2021	ERS7905196	ERR6884841	ERZ3684155	14
ARCH-000912-H02	210923_NB501819_0231_AH7LJNAFX3			ERS7901951	ERR6881700	ERZ3689823	14
ARCH-000912-H03	210923_NB501819_0231_AH7LJNAFX3	EPI_ISL_4527995	hCoV-19/England/ARCH-000912-H03/2021	ERS7904639	ERR6884305	ERZ3681892	14
ARCH-000912-H04	210923_NB501819_0231_AH7LJNAFX3	EPI_ISL_4527996	hCoV-19/England/ARCH-000912-H04/2021	ERS7901496	ERR6881258	ERZ3692256	14
ARCH-000912-H05	210923_NB501819_0231_AH7LJNAFX3	EPI_ISL_4527997	hCoV-19/England/ARCH-000912-H05/2021	ERS7908552	ERR6888108	ERZ3674330	14
ARCH-000912-H06	210923_NB501819_0231_AH7LJNAFX3			ERS7901007	ERR6880782	ERZ3684209	14
ARCH-000912-H07	210923_NB501819_0231_AH7LJNAFX3	EPI_ISL_4527998	hCoV-19/England/ARCH-000912-H07/2021	ERS7980394	ERR7007672	ERZ3738365	14
ARCH-000912-H08	210923_NB501819_0231_AH7LJNAFX3			ERS7903448	ERR6883145	ERZ3693218	14
ARCH-000912-H09	210923_NB501819_0231_AH7LJNAFX3	EPI_ISL_4527999	hCoV-19/England/ARCH-000912-H09/2021	ERS7982772	ERR7010012	ERZ3740545	14
ARCH-000912-H10	210923_NB501819_0231_AH7LJNAFX3			ERS7908660	ERR6888215	ERZ3684449	14
ARCH-000912-H11	210923_NB501819_0231_AH7LJNAFX3	EPI_ISL_4528000	hCoV-19/England/ARCH-000912-H11/2021	ERS7908706	ERR6888257	ERZ3693347	14
ARCH-000912-PC	210923_NB501819_0231_AH7LJNAFX3	EPI_ISL_4528001	hCoV-19/England/ARCH-000912-PC/2021	ERS7907962	ERR6887533	ERZ3677834	14
ARCH-000917-A01	210923_NB501819_0231_AH7LJNAFX3	EPI_ISL_4528002	hCoV-19/England/ARCH-000917-A01/2021	ERS7906573	ERR6886177	ERZ3694650	14
ARCH-000917-A02	210923_NB501819_0231_AH7LJNAFX3	EPI_ISL_4528003	hCoV-19/England/ARCH-000917-A02/2021	ERS7971252	ERR6998684	ERZ3740582	14
ARCH-000917-A03	210923_NB501819_0231_AH7LJNAFX3						14
ARCH-000917-A04	210923_NB501819_0231_AH7LJNAFX3						14
ARCH-000917-A05	210923_NB501819_0231_AH7LJNAFX3	EPI_ISL_4528004	hCoV-19/England/ARCH-000917-A05/2021	ERS7903188	ERR6882895	ERZ3682216	14
ARCH-000917-A06	210923_NB501819_0231_AH7LJNAFX3			ERS7902864	ERR6882579	ERZ3686456	14
ARCH-000917-A07	210923_NB501819_0231_AH7LJNAFX3	EPI_ISL_4528005	hCoV-19/England/ARCH-000917-A07/2021	ERS7904184	ERR6883856	ERZ3686269	14
ARCH-000917-A08	210923_NB501819_0231_AH7LJNAFX3	EPI_ISL_4528006	hCoV-19/England/ARCH-000917-A08/2021	ERS8021604	ERR7049502	ERZ3739787	14
ARCH-000917-A09	210923_NB501819_0231_AH7LJNAFX3						14
ARCH-000917-B01	210923_NB501819_0231_AH7LJNAFX3	EPI_ISL_4528007	hCoV-19/England/ARCH-000917-B01/2021	ERS7902089	ERR6881835	ERZ3683809	14
ARCH-000917-B02	210923_NB501819_0231_AH7LJNAFX3	EPI_ISL_4528008	hCoV-19/England/ARCH-000917-B02/2021	ERS7902842	ERR6882558	ERZ3686934	14
ARCH-000917-B03	210923_NB501819_0231_AH7LJNAFX3	EPI_ISL_4528009	hCoV-19/England/ARCH-000917-B03/2021	ERS7904022	ERR6883702	ERZ3694668	14
ARCH-000917-B04	210923_NB501819_0231_AH7LJNAFX3			ERS7902386	ERR6882122	ERZ3691316	14
ARCH-000917-B05	210923_NB501819_0231_AH7LJNAFX3	EPI_ISL_4528010	hCoV-19/England/ARCH-000917-B05/2021	ERS7902861	ERR6882578	ERZ3685317	14
ARCH-000917-B06	210923_NB501819_0231_AH7LJNAFX3	EPI_ISL_4528011	hCoV-19/England/ARCH-000917-B06/2021	ERS7904354	ERR6884023	ERZ3689359	14
ARCH-000917-B07	210923_NB501819_0231_AH7LJNAFX3	EPI_ISL_4528012	hCoV-19/England/ARCH-000917-B07/2021	ERS8023182	ERR7051039	ERZ3740805	14
ARCH-000917-B08	210923_NB501819_0231_AH7LJNAFX3			ERS7905035	ERR6884688	ERZ3673856	14
ARCH-000917-B09	210923_NB501819_0231_AH7LJNAFX3	EPI_ISL_4528013	hCoV-19/England/ARCH-000917-B09/2021	ERS7908214	ERR6887777	ERZ3688899	14
ARCH-000917-C01	210923_NB501819_0231_AH7LJNAFX3	EPI_ISL_4528014	hCoV-19/England/ARCH-000917-C01/2021	ERS7906430	ERR6886036	ERZ3686985	14
ARCH-000917-C02	210923_NB501819_0231_AH7LJNAFX3						14
ARCH-000917-C03	210923_NB501819_0231_AH7LJNAFX3			ERS7905059	ERR6884711	ERZ3681617	14
ARCH-000917-C04	210923_NB501819_0231_AH7LJNAFX3	EPI_ISL_4528015	hCoV-19/England/ARCH-000917-C04/2021	ERS7904795	ERR6884461	ERZ3683197	14
ARCH-000917-C05	210923_NB501819_0231_AH7LJNAFX3	EPI_ISL_4528016	hCoV-19/England/ARCH-000917-C05/2021	ERS7905169	ERR6884815	ERZ3685123	14
ARCH-000917-C06	210923_NB501819_0231_AH7LJNAFX3	EPI_ISL_4528017	hCoV-19/England/ARCH-000917-C06/2021	ERS7909768	ERR6889445	ERZ3677175	14
ARCH-000917-C07	210923_NB501819_0231_AH7LJNAFX3						14
ARCH-000917-C08	210923_NB501819_0231_AH7LJNAFX3			ERS7901206	ERR6880975	ERZ3680793	14
ARCH-000917-D01	210923_NB501819_0231_AH7LJNAFX3			ERS7909242	ERR6888941	ERZ3692311	14
ARCH-000917-D02	210923_NB501819_0231_AH7LJNAFX3						14
ARCH-000917-D03	210923_NB501819_0231_AH7LJNAFX3						14
ARCH-000917-D04	210923_NB501819_0231_AH7LJNAFX3	EPI_ISL_4528018	hCoV-19/England/ARCH-000917-D04/2021	ERS7900834	ERR6880610	ERZ3693793	14
ARCH-000917-D05	210923_NB501819_0231_AH7LJNAFX3						14
ARCH-000917-D06	210923_NB501819_0231_AH7LJNAFX3			ERS7908049	ERR6887616	ERZ3692446	14
ARCH-000917-D07	210923_NB501819_0231_AH7LJNAFX3			ERS7908916	ERR6888467	ERZ3676037	14
ARCH-000917-D08	210923_NB501819_0231_AH7LJNAFX3						14
ARCH-000917-E01	210923_NB501819_0231_AH7LJNAFX3	EPI_ISL_4528019	hCoV-19/England/ARCH-000917-E01/2021	ERS7903703	ERR6883396	ERZ3694115	14
ARCH-000917-E02	210923_NB501819_0231_AH7LJNAFX3	EPI_ISL_4528020	hCoV-19/England/ARCH-000917-E02/2021	ERS7909453	ERR6889144	ERZ3673727	14
ARCH-000917-E03	210923_NB501819_0231_AH7LJNAFX3						14
ARCH-000917-E04	210923_NB501819_0231_AH7LJNAFX3						14
ARCH-000917-E05	210923_NB501819_0231_AH7LJNAFX3						14
ARCH-000917-E06	210923_NB501819_0231_AH7LJNAFX3			ERS7907071	ERR6886656	ERZ3674586	14
ARCH-000917-E07	210923_NB501819_0231_AH7LJNAFX3			ERS7909604	ERR6889286	ERZ3690846	14
ARCH-000917-E08	210923_NB501819_0231_AH7LJNAFX3	EPI_ISL_4528021	hCoV-19/England/ARCH-000917-E08/2021	ERS7908966	ERR6888516	ERZ3694415	14
ARCH-000917-F01	210923_NB501819_0231_AH7LJNAFX3						14
ARCH-000917-F02	210923_NB501819_0231_AH7LJNAFX3						14
ARCH-000917-F03	210923_NB501819_0231_AH7LJNAFX3	EPI_ISL_4528022	hCoV-19/England/ARCH-000917-F03/2021	ERS7973771	ERR7001145	ERZ3740140	14
ARCH-000917-F04	210923_NB501819_0231_AH7LJNAFX3	EPI_ISL_4528023	hCoV-19/England/ARCH-000917-F04/2021	ERS7905342	ERR6884977	ERZ3690660	14
ARCH-000917-F05	210923_NB501819_0231_AH7LJNAFX3						14
ARCH-000917-F06	210923_NB501819_0231_AH7LJNAFX3						14
ARCH-000917-F07	210923_NB501819_0231_AH7LJNAFX3						14
ARCH-000917-F08	210923_NB501819_0231_AH7LJNAFX3	EPI_ISL_4528024	hCoV-19/England/ARCH-000917-F08/2021	ERS7901602	ERR6881364	ERZ3674442	14
ARCH-000917-G01	210923_NB501819_0231_AH7LJNAFX3			ERS7899859	ERR6879673	ERZ3694419	14
ARCH-000917-G02	210923_NB501819_0231_AH7LJNAFX3						14
ARCH-000917-G03	210923_NB501819_0231_AH7LJNAFX3						14
ARCH-000917-G04	210923_NB501819_0231_AH7LJNAFX3	EPI_ISL_4528025	hCoV-19/England/ARCH-000917-G04/2021	ERS7909273	ERR6888972	ERZ3682622	14
ARCH-000917-G06	210923_NB501819_0231_AH7LJNAFX3						14
ARCH-000917-G07	210923_NB501819_0231_AH7LJNAFX3						14
ARCH-000917-G08	210923_NB501819_0231_AH7LJNAFX3						14
ARCH-000917-H01	210923_NB501819_0231_AH7LJNAFX3			ERS7907628	ERR6887200	ERZ3679381	14
ARCH-000917-H02	210923_NB501819_0231_AH7LJNAFX3						14
ARCH-000917-H03	210923_NB501819_0231_AH7LJNAFX3						14
ARCH-000917-H04	210923_NB501819_0231_AH7LJNAFX3			ERS7903473	ERR6883169	ERZ3688625	14
ARCH-000917-H05	210923_NB501819_0231_AH7LJNAFX3			ERS7899022	ERR6878984	ERZ3672531	14
ARCH-000917-H06	210923_NB501819_0231_AH7LJNAFX3						14
ARCH-000917-H07	210923_NB501819_0231_AH7LJNAFX3	EPI_ISL_4528026	hCoV-19/England/ARCH-000917-H07/2021	ERS7906010	ERR6885633	ERZ3677839	14
ARCH-000917-H08	210923_NB501819_0231_AH7LJNAFX3	EPI_ISL_4528027	hCoV-19/England/ARCH-000917-H08/2021	ERS7904920	ERR6884581	ERZ3690052	14
ARCH-000938A1	NORW-20210929	EPI_ISL_4768151	hCoV-19/England/ARCH-000938A1/2021	ERS7979177	ERR7006475	ERZ3739898	14
ARCH-000938A10	NORW-20210929			ERS7979273	ERR7006569	ERZ3737532	14
ARCH-000938A11	NORW-20210929	EPI_ISL_4768152	hCoV-19/England/ARCH-000938A11/2021	ERS7980868	ERR7008141	ERZ3737435	14
ARCH-000938A12	NORW-20210929						14
ARCH-000938A2	NORW-20210929	EPI_ISL_4768153	hCoV-19/England/ARCH-000938A2/2021	ERS7973858	ERR7001230	ERZ3737405	14
ARCH-000938A3	NORW-20210929						14
ARCH-000938A4	NORW-20210929	EPI_ISL_4768154	hCoV-19/England/ARCH-000938A4/2021	ERS7982352	ERR7009605	ERZ3741528	14
ARCH-000938A5	NORW-20210929						14
ARCH-000938A6	NORW-20210929	EPI_ISL_4768155	hCoV-19/England/ARCH-000938A6/2021	ERS7971485	ERR6998911	ERZ3738440	14
ARCH-000938A7	NORW-20210929			ERS8018165	ERR7046185	ERZ3740042	14
ARCH-000938A8	NORW-20210929						14
ARCH-000938A9	NORW-20210929	EPI_ISL_4768156	hCoV-19/England/ARCH-000938A9/2021	ERS7973448	ERR7000828	ERZ3737529	14
ARCH-000938B1	NORW-20210929	EPI_ISL_4768157	hCoV-19/England/ARCH-000938B1/2021	ERS7976342	ERR7003695	ERZ3738726	14
ARCH-000938B10	NORW-20210929						14
ARCH-000938B11	NORW-20210929						14
ARCH-000938B12	NORW-20210929	EPI_ISL_4768158	hCoV-19/England/ARCH-000938B12/2021	ERS7971720	ERR6999137	ERZ3739916	14
ARCH-000938B2	NORW-20210929						14
ARCH-000938B3	NORW-20210929	EPI_ISL_4768159	hCoV-19/England/ARCH-000938B3/2021	ERS8016965	ERR7045019	ERZ3738556	14
ARCH-000938B4	NORW-20210929			ERS7983447	ERR7010664	ERZ3738250	14
ARCH-000938B5	NORW-20210929	EPI_ISL_4768160	hCoV-19/England/ARCH-000938B5/2021	ERS7975073	ERR7002436	ERZ3738288	14
ARCH-000938B6	NORW-20210929	EPI_ISL_4768161	hCoV-19/England/ARCH-000938B6/2021	ERS7971644	ERR6999063	ERZ3739504	14
ARCH-000938B7	NORW-20210929	EPI_ISL_4768162	hCoV-19/England/ARCH-000938B7/2021	ERS7980955	ERR7008227	ERZ3739340	14
ARCH-000938B8	NORW-20210929						14
ARCH-000938B9	NORW-20210929	EPI_ISL_4768163	hCoV-19/England/ARCH-000938B9/2021	ERS7984210	ERR7011405	ERZ3741463	14
ARCH-000938C1	NORW-20210929	EPI_ISL_4768164	hCoV-19/England/ARCH-000938C1/2021	ERS7974791	ERR7002153	ERZ3741027	14
ARCH-000938C10	NORW-20210929	EPI_ISL_4768165	hCoV-19/England/ARCH-000938C10/2021	ERS8013085	ERR7041260	ERZ3741284	14
ARCH-000938C11	NORW-20210929	EPI_ISL_4768166	hCoV-19/England/ARCH-000938C11/2021	ERS7980727	ERR7008001	ERZ3737928	14
ARCH-000938C12	NORW-20210929	EPI_ISL_4768167	hCoV-19/England/ARCH-000938C12/2021	ERS7974064	ERR7001435	ERZ3739558	14
ARCH-000938C2	NORW-20210929	EPI_ISL_4768168	hCoV-19/England/ARCH-000938C2/2021	ERS7983949	ERR7011147	ERZ3737967	14
ARCH-000938C3	NORW-20210929	EPI_ISL_4768169	hCoV-19/England/ARCH-000938C3/2021	ERS7979200	ERR7006495	ERZ3740591	14
ARCH-000938C4	NORW-20210929	EPI_ISL_4768170	hCoV-19/England/ARCH-000938C4/2021	ERS7981751	ERR7009005	ERZ3741532	14
ARCH-000938C5	NORW-20210929	EPI_ISL_4768171	hCoV-19/England/ARCH-000938C5/2021	ERS7973648	ERR7001024	ERZ3738645	14
ARCH-000938C6	NORW-20210929	EPI_ISL_4768172	hCoV-19/England/ARCH-000938C6/2021	ERS7976131	ERR7003483	ERZ3741567	14
ARCH-000938C7	NORW-20210929	EPI_ISL_4768173	hCoV-19/England/ARCH-000938C7/2021	ERS7975479	ERR7002837	ERZ3738517	14
ARCH-000938C8	NORW-20210929						14
ARCH-000938C9	NORW-20210929	EPI_ISL_4768174	hCoV-19/England/ARCH-000938C9/2021	ERS7970929	ERR6998371	ERZ3738141	14
ARCH-000938D1	NORW-20210929						14
ARCH-000938D10	NORW-20210929			ERS7972215	ERR6999630	ERZ3740977	14
ARCH-000938D11	NORW-20210929	EPI_ISL_4768175	hCoV-19/England/ARCH-000938D11/2021	ERS7978562	ERR7005868	ERZ3739334	14
ARCH-000938D12	NORW-20210929			ERS7984458	ERR7011642	ERZ3738630	14
ARCH-000938D2	NORW-20210929						14
ARCH-000938D3	NORW-20210929	EPI_ISL_4768176	hCoV-19/England/ARCH-000938D3/2021	ERS7972070	ERR6999490	ERZ3740000	14
ARCH-000938D4	NORW-20210929	EPI_ISL_4768177	hCoV-19/England/ARCH-000938D4/2021	ERS7974448	ERR7001815	ERZ3737538	14
ARCH-000938D5	NORW-20210929	EPI_ISL_4768178	hCoV-19/England/ARCH-000938D5/2021	ERS8021266	ERR7049178	ERZ3741294	14
ARCH-000938D6	NORW-20210929						14
ARCH-000938D7	NORW-20210929	EPI_ISL_4768179	hCoV-19/England/ARCH-000938D7/2021	ERS8014014	ERR7042161	ERZ3737539	14
ARCH-000938D8	NORW-20210929	EPI_ISL_4768180	hCoV-19/England/ARCH-000938D8/2021	ERS7981717	ERR7008971	ERZ3739086	14
ARCH-000938D9	NORW-20210929						14
ARCH-000938E1	NORW-20210929			ERS7973465	ERR7000845	ERZ3739158	14
ARCH-000938E10	NORW-20210929						14
ARCH-000938E11	NORW-20210929	EPI_ISL_4768181	hCoV-19/England/ARCH-000938E11/2021	ERS7976050	ERR7003405	ERZ3737411	14
ARCH-000938E12	NORW-20210929	EPI_ISL_4768182	hCoV-19/England/ARCH-000938E12/2021	ERS7981292	ERR7008554	ERZ3739022	14
ARCH-000938E2	NORW-20210929	EPI_ISL_4768183	hCoV-19/England/ARCH-000938E2/2021	ERS7981519	ERR7008781	ERZ3737995	14
ARCH-000938E3	NORW-20210929	EPI_ISL_4768184	hCoV-19/England/ARCH-000938E3/2021	ERS7974905	ERR7002267	ERZ3738430	14
ARCH-000938E4	NORW-20210929						14
ARCH-000938E5	NORW-20210929	EPI_ISL_4768185	hCoV-19/England/ARCH-000938E5/2021	ERS7976173	ERR7003527	ERZ3741140	14
ARCH-000938E6	NORW-20210929						14
ARCH-000938E7	NORW-20210929			ERS7981230	ERR7008492	ERZ3739893	14
ARCH-000938E8	NORW-20210929						14
ARCH-000938E9	NORW-20210929	EPI_ISL_4768186	hCoV-19/England/ARCH-000938E9/2021	ERS7977457	ERR7004788	ERZ3741315	14
ARCH-000938F1	NORW-20210929	EPI_ISL_4768187	hCoV-19/England/ARCH-000938F1/2021	ERS8022546	ERR7050411	ERZ3738564	14
ARCH-000938F10	NORW-20210929	EPI_ISL_4768188	hCoV-19/England/ARCH-000938F10/2021	ERS7974008	ERR7001377	ERZ3740002	14
ARCH-000938F11	NORW-20210929	EPI_ISL_4768189	hCoV-19/England/ARCH-000938F11/2021	ERS7984395	ERR7011583	ERZ3737990	14
ARCH-000938F12	NORW-20210929	EPI_ISL_4768190	hCoV-19/England/ARCH-000938F12/2021	ERS7977382	ERR7004716	ERZ3741627	14
ARCH-000938F2	NORW-20210929	EPI_ISL_4768191	hCoV-19/England/ARCH-000938F2/2021	ERS7977880	ERR7005206	ERZ3741239	14
ARCH-000938F3	NORW-20210929	EPI_ISL_4768192	hCoV-19/England/ARCH-000938F3/2021	ERS8016303	ERR7044377	ERZ3740052	14
ARCH-000938F4	NORW-20210929	EPI_ISL_4768193	hCoV-19/England/ARCH-000938F4/2021	ERS7978276	ERR7005588	ERZ3739050	14
ARCH-000938F5	NORW-20210929						14
ARCH-000938F6	NORW-20210929	EPI_ISL_4768194	hCoV-19/England/ARCH-000938F6/2021	ERS7980840	ERR7008112	ERZ3739953	14
ARCH-000938F7	NORW-20210929			ERS7978708	ERR7006015	ERZ3738359	14
ARCH-000938F8	NORW-20210929	EPI_ISL_4768195	hCoV-19/England/ARCH-000938F8/2021	ERS8016334	ERR7044407	ERZ3738251	14
ARCH-000938F9	NORW-20210929	EPI_ISL_4768196	hCoV-19/England/ARCH-000938F9/2021	ERS7973815	ERR7001193	ERZ3738644	14
ARCH-000938G1	NORW-20210929	EPI_ISL_4768197	hCoV-19/England/ARCH-000938G1/2021	ERS7981619	ERR7008878	ERZ3738049	14
ARCH-000938G10	NORW-20210929	EPI_ISL_4768198	hCoV-19/England/ARCH-000938G10/2021	ERS8017883	ERR7045910	ERZ3739986	14
ARCH-000938G11	NORW-20210929	EPI_ISL_4768199	hCoV-19/England/ARCH-000938G11/2021	ERS7974748	ERR7002112	ERZ3741607	14
ARCH-000938G2	NORW-20210929	EPI_ISL_4768200	hCoV-19/England/ARCH-000938G2/2021	ERS7972408	ERR6999816	ERZ3738974	14
ARCH-000938G3	NORW-20210929	EPI_ISL_4768201	hCoV-19/England/ARCH-000938G3/2021	ERS7984124	ERR7011319	ERZ3739938	14
ARCH-000938G4	NORW-20210929			ERS7976104	ERR7003458	ERZ3740987	14
ARCH-000938G5	NORW-20210929			ERS7977495	ERR7004823	ERZ3741040	14
ARCH-000938G6	NORW-20210929	EPI_ISL_4768202	hCoV-19/England/ARCH-000938G6/2021	ERS7970945	ERR6998386	ERZ3739855	14
ARCH-000938G7	NORW-20210929			ERS7975654	ERR7003012	ERZ3737560	14
ARCH-000938G8	NORW-20210929			ERS7975150	ERR7002513	ERZ3737920	14
ARCH-000938G9	NORW-20210929	EPI_ISL_4768203	hCoV-19/England/ARCH-000938G9/2021	ERS7977897	ERR7005220	ERZ3739198	14
ARCH-000938H1	NORW-20210929	EPI_ISL_4768204	hCoV-19/England/ARCH-000938H1/2021	ERS7973765	ERR7001139	ERZ3739338	14
ARCH-000938H10	NORW-20210929	EPI_ISL_4768205	hCoV-19/England/ARCH-000938H10/2021	ERS7979662	ERR7006950	ERZ3739922	14
ARCH-000938H11	NORW-20210929	EPI_ISL_4768206	hCoV-19/England/ARCH-000938H11/2021	ERS7976017	ERR7003373	ERZ3739365	14
ARCH-000938H2	NORW-20210929						14
ARCH-000938H3	NORW-20210929	EPI_ISL_4768207	hCoV-19/England/ARCH-000938H3/2021	ERS7972462	ERR6999871	ERZ3737558	14
ARCH-000938H4	NORW-20210929	EPI_ISL_4768208	hCoV-19/England/ARCH-000938H4/2021	ERS7983944	ERR7011143	ERZ3741559	14
ARCH-000938H5	NORW-20210929	EPI_ISL_4768209	hCoV-19/England/ARCH-000938H5/2021	ERS7980714	ERR7007988	ERZ3740482	14
ARCH-000938H6	NORW-20210929						14
ARCH-000938H7	NORW-20210929	EPI_ISL_4768210	hCoV-19/England/ARCH-000938H7/2021	ERS7971517	ERR6998941	ERZ3738476	14
ARCH-000938H8	NORW-20210929	EPI_ISL_4768211	hCoV-19/England/ARCH-000938H8/2021	ERS7976271	ERR7003621	ERZ3741606	14
ARCH-000938H9	NORW-20210929			ERS7979310	ERR7006606	ERZ3739990	14
ARCH-000961A1	NORW-20210929	EPI_ISL_4768212	hCoV-19/England/ARCH-000961A1/2021	ERS7977918	ERR7005240	ERZ3738807	14
ARCH-000961A10	NORW-20210929	EPI_ISL_4768213	hCoV-19/England/ARCH-000961A10/2021	ERS7973384	ERR7000766	ERZ3739146	14
ARCH-000961A11	NORW-20210929	EPI_ISL_4768214	hCoV-19/England/ARCH-000961A11/2021	ERS7978243	ERR7005556	ERZ3737812	14
ARCH-000961A12	NORW-20210929	EPI_ISL_4768215	hCoV-19/England/ARCH-000961A12/2021	ERS7971311	ERR6998743	ERZ3739618	14
ARCH-000961A2	NORW-20210929	EPI_ISL_4768216	hCoV-19/England/ARCH-000961A2/2021	ERS7978503	ERR7005809	ERZ3738650	14
ARCH-000961A3	NORW-20210929	EPI_ISL_4768217	hCoV-19/England/ARCH-000961A3/2021	ERS7980934	ERR7008206	ERZ3739064	14
ARCH-000961A4	NORW-20210929	EPI_ISL_4768218	hCoV-19/England/ARCH-000961A4/2021	ERS8012531	ERR7040733	ERZ3739700	14
ARCH-000961A5	NORW-20210929	EPI_ISL_4768219	hCoV-19/England/ARCH-000961A5/2021	ERS7982635	ERR7009881	ERZ3740135	14
ARCH-000961A6	NORW-20210929			ERS7973340	ERR7000724	ERZ3739009	14
ARCH-000961A7	NORW-20210929	EPI_ISL_4768220	hCoV-19/England/ARCH-000961A7/2021	ERS7978185	ERR7005501	ERZ3738077	14
ARCH-000961A8	NORW-20210929	EPI_ISL_4768221	hCoV-19/England/ARCH-000961A8/2021	ERS7981436	ERR7008698	ERZ3738607	14
ARCH-000961A9	NORW-20210929	EPI_ISL_4768222	hCoV-19/England/ARCH-000961A9/2021	ERS7983722	ERR7010926	ERZ3738637	14
ARCH-000961B1	NORW-20210929	EPI_ISL_4768223	hCoV-19/England/ARCH-000961B1/2021	ERS7983113	ERR7010346	ERZ3739586	14
ARCH-000961B10	NORW-20210929	EPI_ISL_4768224	hCoV-19/England/ARCH-000961B10/2021	ERS7975498	ERR7002854	ERZ3738495	14
ARCH-000961B11	NORW-20210929	EPI_ISL_4768225	hCoV-19/England/ARCH-000961B11/2021	ERS7978327	ERR7005638	ERZ3739171	14
ARCH-000961B12	NORW-20210929	EPI_ISL_4768226	hCoV-19/England/ARCH-000961B12/2021	ERS7979306	ERR7006602	ERZ3738132	14
ARCH-000961B2	NORW-20210929	EPI_ISL_4768227	hCoV-19/England/ARCH-000961B2/2021	ERS7977224	ERR7004562	ERZ3737789	14
ARCH-000961B3	NORW-20210929	EPI_ISL_4768228	hCoV-19/England/ARCH-000961B3/2021	ERS7973857	ERR7001231	ERZ3738830	14
ARCH-000961B4	NORW-20210929	EPI_ISL_4768229	hCoV-19/England/ARCH-000961B4/2021	ERS7984457	ERR7011641	ERZ3737998	14
ARCH-000961B5	NORW-20210929	EPI_ISL_4768230	hCoV-19/England/ARCH-000961B5/2021	ERS7972273	ERR6999684	ERZ3739399	14
ARCH-000961B6	NORW-20210929	EPI_ISL_4768231	hCoV-19/England/ARCH-000961B6/2021	ERS7982019	ERR7009273	ERZ3739390	14
ARCH-000961B7	NORW-20210929			ERS7973156	ERR7000548	ERZ3738123	14
ARCH-000961B8	NORW-20210929	EPI_ISL_4768232	hCoV-19/England/ARCH-000961B8/2021	ERS7975192	ERR7002553	ERZ3741455	14
ARCH-000961B9	NORW-20210929	EPI_ISL_4768235	hCoV-19/England/ARCH-000961B9/2021	ERS8017288	ERR7045332	ERZ3737829	14
ARCH-000961C1	NORW-20210929	EPI_ISL_4768236	hCoV-19/England/ARCH-000961C1/2021	ERS7973297	ERR7000683	ERZ3739099	14
ARCH-000961C10	NORW-20210929	EPI_ISL_4768237	hCoV-19/England/ARCH-000961C10/2021	ERS7982108	ERR7009361	ERZ3739918	14
ARCH-000961C11	NORW-20210929	EPI_ISL_4768238	hCoV-19/England/ARCH-000961C11/2021	ERS7977237	ERR7004576	ERZ3737887	14
ARCH-000961C12	NORW-20210929						14
ARCH-000961C2	NORW-20210929						14
ARCH-000961C3	NORW-20210929			ERS8015777	ERR7043868	ERZ3739982	14
ARCH-000961C4	NORW-20210929	EPI_ISL_4768239	hCoV-19/England/ARCH-000961C4/2021	ERS7982779	ERR7010021	ERZ3737704	14
ARCH-000961C5	NORW-20210929	EPI_ISL_4768240	hCoV-19/England/ARCH-000961C5/2021	ERS7972638	ERR7000043	ERZ3738041	14
ARCH-000961C6	NORW-20210929	EPI_ISL_4768241	hCoV-19/England/ARCH-000961C6/2021	ERS7984090	ERR7011284	ERZ3738736	14
ARCH-000961C7	NORW-20210929	EPI_ISL_4768242	hCoV-19/England/ARCH-000961C7/2021	ERS7974625	ERR7001990	ERZ3737787	14
ARCH-000961C8	NORW-20210929	EPI_ISL_4768243	hCoV-19/England/ARCH-000961C8/2021	ERS7974801	ERR7002164	ERZ3739279	14
ARCH-000961C9	NORW-20210929	EPI_ISL_4768244	hCoV-19/England/ARCH-000961C9/2021	ERS7973032	ERR7000429	ERZ3737664	14
ARCH-000961D1	NORW-20210929			ERS7973579	ERR7000956	ERZ3740273	14
ARCH-000961D10	NORW-20210929			ERS7974320	ERR7001687	ERZ3737868	14
ARCH-000961D11	NORW-20210929	EPI_ISL_4768245	hCoV-19/England/ARCH-000961D11/2021	ERS7973676	ERR7001052	ERZ3739047	14
ARCH-000961D12	NORW-20210929	EPI_ISL_4768246	hCoV-19/England/ARCH-000961D12/2021	ERS7980961	ERR7008233	ERZ3740188	14
ARCH-000961D2	NORW-20210929	EPI_ISL_4768247	hCoV-19/England/ARCH-000961D2/2021	ERS7974876	ERR7002239	ERZ3741046	14
ARCH-000961D3	NORW-20210929						14
ARCH-000961D4	NORW-20210929	EPI_ISL_4768248	hCoV-19/England/ARCH-000961D4/2021	ERS7979470	ERR7006762	ERZ3737711	14
ARCH-000961D5	NORW-20210929	EPI_ISL_4768249	hCoV-19/England/ARCH-000961D5/2021	ERS7972972	ERR7000372	ERZ3738201	14
ARCH-000961D6	NORW-20210929	EPI_ISL_4768250	hCoV-19/England/ARCH-000961D6/2021	ERS7984335	ERR7011524	ERZ3738720	14
ARCH-000961D7	NORW-20210929						14
ARCH-000961D8	NORW-20210929	EPI_ISL_4768251	hCoV-19/England/ARCH-000961D8/2021	ERS7973916	ERR7001287	ERZ3738831	14
ARCH-000961D9	NORW-20210929	EPI_ISL_4768252	hCoV-19/England/ARCH-000961D9/2021	ERS7972961	ERR7000360	ERZ3737814	14
ARCH-000961E1	NORW-20210929	EPI_ISL_4768253	hCoV-19/England/ARCH-000961E1/2021	ERS7975004	ERR7002367	ERZ3739714	14
ARCH-000961E10	NORW-20210929						14
ARCH-000961E11	NORW-20210929	EPI_ISL_4768254	hCoV-19/England/ARCH-000961E11/2021	ERS7975408	ERR7002767	ERZ3739034	14
ARCH-000961E12	NORW-20210929	EPI_ISL_4768255	hCoV-19/England/ARCH-000961E12/2021	ERS7984141	ERR7011335	ERZ3739718	14
ARCH-000961E2	NORW-20210929	EPI_ISL_4768256	hCoV-19/England/ARCH-000961E2/2021	ERS7984166	ERR7011361	ERZ3738705	14
ARCH-000961E3	NORW-20210929	EPI_ISL_4768257	hCoV-19/England/ARCH-000961E3/2021	ERS7983053	ERR7010286	ERZ3740600	14
ARCH-000961E4	NORW-20210929	EPI_ISL_4768258	hCoV-19/England/ARCH-000961E4/2021	ERS7980622	ERR7007894	ERZ3739874	14
ARCH-000961E5	NORW-20210929	EPI_ISL_4768259	hCoV-19/England/ARCH-000961E5/2021	ERS7981581	ERR7008841	ERZ3741012	14
ARCH-000961E6	NORW-20210929			ERS7977551	ERR7004880	ERZ3737413	14
ARCH-000961E7	NORW-20210929						14
ARCH-000961E8	NORW-20210929			ERS7979366	ERR7006660	ERZ3739612	14
ARCH-000961E9	NORW-20210929	EPI_ISL_4768260	hCoV-19/England/ARCH-000961E9/2021	ERS7978817	ERR7006122	ERZ3741515	14
ARCH-000961F1	NORW-20210929	EPI_ISL_4768261	hCoV-19/England/ARCH-000961F1/2021	ERS7980752	ERR7008026	ERZ3738017	14
ARCH-000961F10	NORW-20210929	EPI_ISL_4768262	hCoV-19/England/ARCH-000961F10/2021	ERS7977268	ERR7004607	ERZ3740012	14
ARCH-000961F11	NORW-20210929	EPI_ISL_4768263	hCoV-19/England/ARCH-000961F11/2021	ERS7979824	ERR7007110	ERZ3740917	14
ARCH-000961F12	NORW-20210929	EPI_ISL_4768264	hCoV-19/England/ARCH-000961F12/2021	ERS7980171	ERR7007458	ERZ3739367	14
ARCH-000961F2	NORW-20210929	EPI_ISL_4768265	hCoV-19/England/ARCH-000961F2/2021	ERS7976229	ERR7003584	ERZ3740619	14
ARCH-000961F3	NORW-20210929	EPI_ISL_4768266	hCoV-19/England/ARCH-000961F3/2021	ERS7981323	ERR7008585	ERZ3740015	14
ARCH-000961F4	NORW-20210929			ERS7982522	ERR7009772	ERZ3737988	14
ARCH-000961F5	NORW-20210929						14
ARCH-000961F6	NORW-20210929	EPI_ISL_4768267	hCoV-19/England/ARCH-000961F6/2021	ERS7975873	ERR7003231	ERZ3738082	14
ARCH-000961F7	NORW-20210929	EPI_ISL_4768268	hCoV-19/England/ARCH-000961F7/2021	ERS8011915	ERR7040134	ERZ3740938	14
ARCH-000961F8	NORW-20210929	EPI_ISL_4768269	hCoV-19/England/ARCH-000961F8/2021	ERS7975131	ERR7002495	ERZ3737531	14
ARCH-000961F9	NORW-20210929						14
ARCH-000961G1	NORW-20210929	EPI_ISL_4768270	hCoV-19/England/ARCH-000961G1/2021	ERS7980123	ERR7007409	ERZ3737811	14
ARCH-000961G10	NORW-20210929	EPI_ISL_4768271	hCoV-19/England/ARCH-000961G10/2021	ERS7973057	ERR7000451	ERZ3739259	14
ARCH-000961G11	NORW-20210929	EPI_ISL_4768272	hCoV-19/England/ARCH-000961G11/2021	ERS7974080	ERR7001449	ERZ3739204	14
ARCH-000961G2	NORW-20210929			ERS7970899	ERR6998342	ERZ3739362	14
ARCH-000961G3	NORW-20210929	EPI_ISL_4768273	hCoV-19/England/ARCH-000961G3/2021	ERS7972869	ERR7000270	ERZ3739459	14
ARCH-000961G4	NORW-20210929	EPI_ISL_4768274	hCoV-19/England/ARCH-000961G4/2021	ERS7972065	ERR6999486	ERZ3738579	14
ARCH-000961G5	NORW-20210929						14
ARCH-000961G6	NORW-20210929	EPI_ISL_4768275	hCoV-19/England/ARCH-000961G6/2021	ERS7977131	ERR7004471	ERZ3737752	14
ARCH-000961G7	NORW-20210929			ERS7977231	ERR7004570	ERZ3740691	14
ARCH-000961G8	NORW-20210929	EPI_ISL_4768276	hCoV-19/England/ARCH-000961G8/2021	ERS7982789	ERR7010029	ERZ3740639	14
ARCH-000961G9	NORW-20210929	EPI_ISL_4768277	hCoV-19/England/ARCH-000961G9/2021	ERS8011970	ERR7040187	ERZ3740454	14
ARCH-000961H1	NORW-20210929	EPI_ISL_4768278	hCoV-19/England/ARCH-000961H1/2021	ERS7973846	ERR7001220	ERZ3740694	14
ARCH-000961H10	NORW-20210929	EPI_ISL_4768279	hCoV-19/England/ARCH-000961H10/2021	ERS7972789	ERR7000191	ERZ3741142	14
ARCH-000961H11	NORW-20210929	EPI_ISL_4768280	hCoV-19/England/ARCH-000961H11/2021	ERS7971737	ERR6999155	ERZ3738534	14
ARCH-000961H2	NORW-20210929	EPI_ISL_4768281	hCoV-19/England/ARCH-000961H2/2021	ERS7978291	ERR7005603	ERZ3738437	14
ARCH-000961H3	NORW-20210929	EPI_ISL_4768282	hCoV-19/England/ARCH-000961H3/2021	ERS7976662	ERR7004009	ERZ3740677	14
ARCH-000961H4	NORW-20210929	EPI_ISL_4768283	hCoV-19/England/ARCH-000961H4/2021	ERS7975475	ERR7002833	ERZ3740832	14
ARCH-000961H5	NORW-20210929	EPI_ISL_4768284	hCoV-19/England/ARCH-000961H5/2021	ERS7976829	ERR7004172	ERZ3740175	14
ARCH-000961H6	NORW-20210929	EPI_ISL_4768285	hCoV-19/England/ARCH-000961H6/2021	ERS7971329	ERR6998760	ERZ3738029	14
ARCH-000961H7	NORW-20210929	EPI_ISL_4768286	hCoV-19/England/ARCH-000961H7/2021	ERS7977106	ERR7004447	ERZ3739437	14
ARCH-000961H8	NORW-20210929						14
ARCH-000961H9	NORW-20210929			ERS7972895	ERR7000296	ERZ3739336	14
ARCH-000962A1	NORW-20210929	EPI_ISL_4768287	hCoV-19/England/ARCH-000962A1/2021	ERS7984585	ERR7011764	ERZ3740010	14
ARCH-000962A10	NORW-20210929			ERS7972742	ERR7000145	ERZ3738260	14
ARCH-000962A2	NORW-20210929	EPI_ISL_4768288	hCoV-19/England/ARCH-000962A2/2021	ERS7980444	ERR7007722	ERZ3737449	14
ARCH-000962A3	NORW-20210929	EPI_ISL_4768289	hCoV-19/England/ARCH-000962A3/2021	ERS7976856	ERR7004198	ERZ3738133	14
ARCH-000962A4	NORW-20210929	EPI_ISL_4768290	hCoV-19/England/ARCH-000962A4/2021	ERS7974077	ERR7001446	ERZ3739470	14
ARCH-000962A5	NORW-20210929						14
ARCH-000962A6	NORW-20210929			ERS7979142	ERR7006440	ERZ3741183	14
ARCH-000962A7	NORW-20210929	EPI_ISL_4768291	hCoV-19/England/ARCH-000962A7/2021	ERS7977143	ERR7004483	ERZ3741460	14
ARCH-000962A8	NORW-20210929			ERS7984111	ERR7011306	ERZ3737819	14
ARCH-000962A9	NORW-20210929	EPI_ISL_4768292	hCoV-19/England/ARCH-000962A9/2021	ERS8016898	ERR7044952	ERZ3738753	14
ARCH-000962B1	NORW-20210929			ERS7980723	ERR7007997	ERZ3740284	14
ARCH-000962B10	NORW-20210929						14
ARCH-000962B2	NORW-20210929	EPI_ISL_4768293	hCoV-19/England/ARCH-000962B2/2021	ERS7981740	ERR7008994	ERZ3739373	14
ARCH-000962B3	NORW-20210929	EPI_ISL_4768294	hCoV-19/England/ARCH-000962B3/2021	ERS7982696	ERR7009942	ERZ3738973	14
ARCH-000962B4	NORW-20210929	EPI_ISL_4768295	hCoV-19/England/ARCH-000962B4/2021	ERS7972400	ERR6999809	ERZ3739553	14
ARCH-000962B5	NORW-20210929	EPI_ISL_4768296	hCoV-19/England/ARCH-000962B5/2021	ERS7979661	ERR7006948	ERZ3739096	14
ARCH-000962B6	NORW-20210929	EPI_ISL_4768297	hCoV-19/England/ARCH-000962B6/2021	ERS7971108	ERR6998542	ERZ3738933	14
ARCH-000962B7	NORW-20210929			ERS7974193	ERR7001561	ERZ3740980	14
ARCH-000962B8	NORW-20210929	EPI_ISL_4768306	hCoV-19/England/ARCH-000962B8/2021	ERS7975572	ERR7002928	ERZ3739455	14
ARCH-000962B9	NORW-20210929	EPI_ISL_4768307	hCoV-19/England/ARCH-000962B9/2021	ERS7983257	ERR7010484	ERZ3740992	14
ARCH-000962C1	NORW-20210929			ERS8013093	ERR7041268	ERZ3740124	14
ARCH-000962C10	NORW-20210929	EPI_ISL_4768308	hCoV-19/England/ARCH-000962C10/2021	ERS7980162	ERR7007448	ERZ3741625	14
ARCH-000962C2	NORW-20210929	EPI_ISL_4768316	hCoV-19/England/ARCH-000962C2/2021	ERS7973189	ERR7000579	ERZ3739933	14
ARCH-000962C3	NORW-20210929	EPI_ISL_4768323	hCoV-19/England/ARCH-000962C3/2021	ERS7983626	ERR7010833	ERZ3737675	14
ARCH-000962C4	NORW-20210929	EPI_ISL_4768328	hCoV-19/England/ARCH-000962C4/2021	ERS7975706	ERR7003064	ERZ3737846	14
ARCH-000962C5	NORW-20210929	EPI_ISL_4768329	hCoV-19/England/ARCH-000962C5/2021	ERS7981903	ERR7009159	ERZ3740667	14
ARCH-000962C6	NORW-20210929	EPI_ISL_4768337	hCoV-19/England/ARCH-000962C6/2021	ERS7978994	ERR7006294	ERZ3739673	14
ARCH-000962C7	NORW-20210929			ERS8021265	ERR7049177	ERZ3739360	14
ARCH-000962C8	NORW-20210929			ERS7983310	ERR7010532	ERZ3739481	14
ARCH-000962C9	NORW-20210929	EPI_ISL_4768344	hCoV-19/England/ARCH-000962C9/2021	ERS7973620	ERR7000995	ERZ3739494	14
ARCH-000962D1	NORW-20210929	EPI_ISL_4768345	hCoV-19/England/ARCH-000962D1/2021	ERS7974883	ERR7002247	ERZ3740484	14
ARCH-000962D10	NORW-20210929						14
ARCH-000962D2	NORW-20210929	EPI_ISL_4768346	hCoV-19/England/ARCH-000962D2/2021	ERS8021420	ERR7049325	ERZ3741175	14
ARCH-000962D3	NORW-20210929	EPI_ISL_4768352	hCoV-19/England/ARCH-000962D3/2021	ERS7971565	ERR6998988	ERZ3738317	14
ARCH-000962D4	NORW-20210929						14
ARCH-000962D5	NORW-20210929						14
ARCH-000962D6	NORW-20210929						14
ARCH-000962D7	NORW-20210929	EPI_ISL_4768353	hCoV-19/England/ARCH-000962D7/2021	ERS7974022	ERR7001393	ERZ3739532	14
ARCH-000962D8	NORW-20210929	EPI_ISL_4768354	hCoV-19/England/ARCH-000962D8/2021	ERS7975057	ERR7002418	ERZ3739297	14
ARCH-000962D9	NORW-20210929	EPI_ISL_4768358	hCoV-19/England/ARCH-000962D9/2021	ERS7981007	ERR7008277	ERZ3741150	14
ARCH-000962E1	NORW-20210929						14
ARCH-000962E10	NORW-20210929			ERS7971185	ERR6998618	ERZ3738467	14
ARCH-000962E2	NORW-20210929	EPI_ISL_4768359	hCoV-19/England/ARCH-000962E2/2021	ERS7979565	ERR7006853	ERZ3739741	14
ARCH-000962E3	NORW-20210929	EPI_ISL_4768360	hCoV-19/England/ARCH-000962E3/2021	ERS7975535	ERR7002892	ERZ3738458	14
ARCH-000962E4	NORW-20210929			ERS7975649	ERR7003007	ERZ3741570	14
ARCH-000962E5	NORW-20210929	EPI_ISL_4768368	hCoV-19/England/ARCH-000962E5/2021	ERS7977904	ERR7005229	ERZ3739560	14
ARCH-000962E6	NORW-20210929	EPI_ISL_4768369	hCoV-19/England/ARCH-000962E6/2021	ERS8012141	ERR7040351	ERZ3741265	14
ARCH-000962E7	NORW-20210929	EPI_ISL_4768370	hCoV-19/England/ARCH-000962E7/2021	ERS8011488	ERR7039919	ERZ3740049	14
ARCH-000962E8	NORW-20210929	EPI_ISL_4768374	hCoV-19/England/ARCH-000962E8/2021	ERS7973898	ERR7001268	ERZ3740218	14
ARCH-000962E9	NORW-20210929			ERS7976179	ERR7003533	ERZ3738039	14
ARCH-000962F1	NORW-20210929	EPI_ISL_4768382	hCoV-19/England/ARCH-000962F1/2021	ERS7981505	ERR7008769	ERZ3738994	14
ARCH-000962F10	NORW-20210929			ERS7976991	ERR7004331	ERZ3740569	14
ARCH-000962F2	NORW-20210929						14
ARCH-000962F3	NORW-20210929						14
ARCH-000962F4	NORW-20210929	EPI_ISL_4768387	hCoV-19/England/ARCH-000962F4/2021	ERS7977809	ERR7005134	ERZ3738916	14
ARCH-000962F5	NORW-20210929	EPI_ISL_4768388	hCoV-19/England/ARCH-000962F5/2021	ERS7980729	ERR7008003	ERZ3737585	14
ARCH-000962F6	NORW-20210929	EPI_ISL_4768395	hCoV-19/England/ARCH-000962F6/2021	ERS7976436	ERR7003790	ERZ3737960	14
ARCH-000962F7	NORW-20210929	EPI_ISL_4768402	hCoV-19/England/ARCH-000962F7/2021	ERS8020389	ERR7048339	ERZ3740048	14
ARCH-000962F8	NORW-20210929	EPI_ISL_4768403	hCoV-19/England/ARCH-000962F8/2021	ERS7970959	ERR6998398	ERZ3739110	14
ARCH-000962F9	NORW-20210929	EPI_ISL_4768407	hCoV-19/England/ARCH-000962F9/2021	ERS7973440	ERR7000820	ERZ3739435	14
ARCH-000962G1	NORW-20210929						14
ARCH-000962G2	NORW-20210929	EPI_ISL_4768416	hCoV-19/England/ARCH-000962G2/2021	ERS7982297	ERR7009549	ERZ3737943	14
ARCH-000962G3	NORW-20210929			ERS7972385	ERR6999795	ERZ3741126	14
ARCH-000962G4	NORW-20210929	EPI_ISL_4768418	hCoV-19/England/ARCH-000962G4/2021	ERS7975902	ERR7003259	ERZ3739519	14
ARCH-000962G5	NORW-20210929						14
ARCH-000962G6	NORW-20210929	EPI_ISL_4768424	hCoV-19/England/ARCH-000962G6/2021	ERS7974535	ERR7001899	ERZ3741100	14
ARCH-000962G7	NORW-20210929						14
ARCH-000962G8	NORW-20210929	EPI_ISL_4768425	hCoV-19/England/ARCH-000962G8/2021	ERS7972164	ERR6999580	ERZ3739991	14
ARCH-000962G9	NORW-20210929	EPI_ISL_4768432	hCoV-19/England/ARCH-000962G9/2021	ERS7983320	ERR7010545	ERZ3739037	14
ARCH-000962H1	NORW-20210929						14
ARCH-000962H2	NORW-20210929	EPI_ISL_4768438	hCoV-19/England/ARCH-000962H2/2021	ERS7984471	ERR7011656	ERZ3739503	14
ARCH-000962H3	NORW-20210929			ERS7974903	ERR7002266	ERZ3739569	14
ARCH-000962H4	NORW-20210929						14
ARCH-000962H5	NORW-20210929	EPI_ISL_4768444	hCoV-19/England/ARCH-000962H5/2021	ERS8013752	ERR7041906	ERZ3739920	14
ARCH-000962H6	NORW-20210929			ERS8021738	ERR7049633	ERZ3741227	14
ARCH-000962H7	NORW-20210929	EPI_ISL_4768448	hCoV-19/England/ARCH-000962H7/2021	ERS8021793	ERR7049686	ERZ3739651	14
ARCH-000962H8	NORW-20210929						14
ARCH-000962H9	NORW-20210929	EPI_ISL_4768450	hCoV-19/England/ARCH-000962H9/2021	ERS7978830	ERR7006133	ERZ3738540	14
ARCH-001009A1	NORW-20211007						14
ARCH-001009A10	NORW-20211007	EPI_ISL_5038945	hCoV-19/England/ARCH-001009A10/2021	ERS8014351	ERR7042483	ERZ3737926	14
ARCH-001009A11	NORW-20211007	EPI_ISL_5038946	hCoV-19/England/ARCH-001009A11/2021	ERS8011491	ERR7039923	ERZ3738533	14
ARCH-001009A12	NORW-20211007						14
ARCH-001009A2	NORW-20211007						14
ARCH-001009A3	NORW-20211007	EPI_ISL_5038947	hCoV-19/England/ARCH-001009A3/2021	ERS8003785	ERR7032214	ERZ3741428	14
ARCH-001009A4	NORW-20211007			ERS8094757	ERR7153753	ERZ3776598	14
ARCH-001009A5	NORW-20211007	EPI_ISL_5038948	hCoV-19/England/ARCH-001009A5/2021	ERS8019526	ERR7047507	ERZ3739716	14
ARCH-001009A6	NORW-20211007						14
ARCH-001009A7	NORW-20211007						14
ARCH-001009A8	NORW-20211007			ERS8020195	ERR7048154	ERZ3739325	14
ARCH-001009A9	NORW-20211009						14
ARCH-001009B1	NORW-20211007			ERS8015309	ERR7043090	ERZ3739601	14
ARCH-001009B10	NORW-20211007			ERS8017184	ERR7045233	ERZ3738102	14
ARCH-001009B11	NORW-20211007						14
ARCH-001009B12	NORW-20211007						14
ARCH-001009B2	NORW-20211007			ERS8020878	ERR7048803	ERZ3739200	14
ARCH-001009B3	NORW-20211007	EPI_ISL_5038949	hCoV-19/England/ARCH-001009B3/2021	ERS8011828	ERR7040048	ERZ3740311	14
ARCH-001009B4	NORW-20211007			ERS8020779	ERR7048711	ERZ3740130	14
ARCH-001009B5	NORW-20211007			ERS8014225	ERR7042364	ERZ3739511	14
ARCH-001009B6	NORW-20211007	EPI_ISL_5038950	hCoV-19/England/ARCH-001009B6/2021	ERS8086090	ERR7145073	ERZ3776915	14
ARCH-001009B7	NORW-20211007			ERS8021684	ERR7049580	ERZ3739679	14
ARCH-001009B8	NORW-20211007	EPI_ISL_5038951	hCoV-19/England/ARCH-001009B8/2021	ERS8018606	ERR7046617	ERZ3738285	14
ARCH-001009B9	NORW-20211009	EPI_ISL_5038952	hCoV-19/England/ARCH-001009B9/2021	ERS8018448	ERR7046463	ERZ3739166	14
ARCH-001009C1	NORW-20211007	EPI_ISL_5038953	hCoV-19/England/ARCH-001009C1/2021	ERS8022329	ERR7050204	ERZ3738372	14
ARCH-001009C10	NORW-20211007						14
ARCH-001009C11	NORW-20211007						14
ARCH-001009C12	NORW-20211007			ERS8018066	ERR7046087	ERZ3738701	14
ARCH-001009C2	NORW-20211007	EPI_ISL_5038954	hCoV-19/England/ARCH-001009C2/2021	ERS8098959	ERR7157960	ERZ3776930	14
ARCH-001009C3	NORW-20211007						14
ARCH-001009C4	NORW-20211007	EPI_ISL_5038955	hCoV-19/England/ARCH-001009C4/2021	ERS8012789	ERR7040980	ERZ3740649	14
ARCH-001009C5	NORW-20211007			ERS8015866	ERR7043952	ERZ3737520	14
ARCH-001009C6	NORW-20211007			ERS8022154	ERR7050030	ERZ3739875	14
ARCH-001009C7	NORW-20211007						14
ARCH-001009C8	NORW-20211007	EPI_ISL_5038956	hCoV-19/England/ARCH-001009C8/2021	ERS8089291	ERR7148280	ERZ3776205	14
ARCH-001009C9	NORW-20211009	EPI_ISL_5038957	hCoV-19/England/ARCH-001009C9/2021	ERS8022149	ERR7050027	ERZ3738942	14
ARCH-001009D1	NORW-20211007	EPI_ISL_5038958	hCoV-19/England/ARCH-001009D1/2021	ERS8012101	ERR7040313	ERZ3741230	14
ARCH-001009D10	NORW-20211007						14
ARCH-001009D11	NORW-20211007	EPI_ISL_5038959	hCoV-19/England/ARCH-001009D11/2021	ERS8022650	ERR7050510	ERZ3739268	14
ARCH-001009D12	NORW-20211007	EPI_ISL_5038960	hCoV-19/England/ARCH-001009D12/2021	ERS8020510	ERR7048455	ERZ3741335	14
ARCH-001009D2	NORW-20211007						14
ARCH-001009D3	NORW-20211007	EPI_ISL_5038961	hCoV-19/England/ARCH-001009D3/2021	ERS8022609	ERR7050472	ERZ3739745	14
ARCH-001009D4	NORW-20211007	EPI_ISL_5038962	hCoV-19/England/ARCH-001009D4/2021	ERS8091073	ERR7150061	ERZ3776884	14
ARCH-001009D5	NORW-20211007	EPI_ISL_5038963	hCoV-19/England/ARCH-001009D5/2021	ERS8016445	ERR7044518	ERZ3739378	14
ARCH-001009D6	NORW-20211007			ERS8017560	ERR7045595	ERZ3737584	14
ARCH-001009D7	NORW-20211007	EPI_ISL_5038964	hCoV-19/England/ARCH-001009D7/2021	ERS8015974	ERR7044061	ERZ3741342	14
ARCH-001009D8	NORW-20211007			ERS8022134	ERR7050011	ERZ3739118	14
ARCH-001009D9	NORW-20211009	EPI_ISL_5038965	hCoV-19/England/ARCH-001009D9/2021	ERS8017806	ERR7045837	ERZ3740869	14
ARCH-001009E1	NORW-20211007			ERS8021055	ERR7048978	ERZ3741052	14
ARCH-001009E10	NORW-20211007	EPI_ISL_5038966	hCoV-19/England/ARCH-001009E10/2021	ERS8019289	ERR7047275	ERZ3740004	14
ARCH-001009E11	NORW-20211007	EPI_ISL_5038967	hCoV-19/England/ARCH-001009E11/2021	ERS8019903	ERR7047876	ERZ3740179	14
ARCH-001009E12	NORW-20211007	EPI_ISL_5038968	hCoV-19/England/ARCH-001009E12/2021	ERS8019298	ERR7047284	ERZ3738863	14
ARCH-001009E2	NORW-20211007						14
ARCH-001009E3	NORW-20211007	EPI_ISL_5038969	hCoV-19/England/ARCH-001009E3/2021	ERS8016175	ERR7044253	ERZ3739003	14
ARCH-001009E4	NORW-20211007						14
ARCH-001009E5	NORW-20211007	EPI_ISL_5038970	hCoV-19/England/ARCH-001009E5/2021	ERS8014098	ERR7042242	ERZ3740092	14
ARCH-001009E6	NORW-20211007	EPI_ISL_5038971	hCoV-19/England/ARCH-001009E6/2021	ERS8015658	ERR7043415	ERZ3741235	14
ARCH-001009E7	NORW-20211007						14
ARCH-001009E8	NORW-20211007			ERS8020948	ERR7048873	ERZ3738120	14
ARCH-001009E9	NORW-20211009	EPI_ISL_5038972	hCoV-19/England/ARCH-001009E9/2021	ERS8012828	ERR7041015	ERZ3740811	14
ARCH-001009F1	NORW-20211007	EPI_ISL_5038973	hCoV-19/England/ARCH-001009F1/2021	ERS8099351	ERR7158355	ERZ3776483	14
ARCH-001009F10	NORW-20211007	EPI_ISL_5038974	hCoV-19/England/ARCH-001009F10/2021	ERS8017293	ERR7045335	ERZ3739774	14
ARCH-001009F11	NORW-20211007	EPI_ISL_5038975	hCoV-19/England/ARCH-001009F11/2021	ERS8012330	ERR7040537	ERZ3740230	14
ARCH-001009F12	NORW-20211007	EPI_ISL_5038976	hCoV-19/England/ARCH-001009F12/2021	ERS8021619	ERR7049514	ERZ3741013	14
ARCH-001009F2	NORW-20211007	EPI_ISL_5038977	hCoV-19/England/ARCH-001009F2/2021	ERS8017495	ERR7045532	ERZ3738981	14
ARCH-001009F3	NORW-20211007			ERS8017194	ERR7045241	ERZ3737976	14
ARCH-001009F4	NORW-20211007			ERS8021704	ERR7049598	ERZ3739556	14
ARCH-001009F5	NORW-20211007	EPI_ISL_5038978	hCoV-19/England/ARCH-001009F5/2021	ERS8012956	ERR7041136	ERZ3741573	14
ARCH-001009F6	NORW-20211007			ERS8018208	ERR7046227	ERZ3739105	14
ARCH-001009F7	NORW-20211007	EPI_ISL_5038979	hCoV-19/England/ARCH-001009F7/2021	ERS8012898	ERR7041078	ERZ3741615	14
ARCH-001009F8	NORW-20211007			ERS8018092	ERR7046113	ERZ3739972	14
ARCH-001009F9	NORW-20211009	EPI_ISL_5038980	hCoV-19/England/ARCH-001009F9/2021	ERS8012378	ERR7040581	ERZ3740686	14
ARCH-001009G1	NORW-20211007	EPI_ISL_5038981	hCoV-19/England/ARCH-001009G1/2021	ERS8093481	ERR7152475	ERZ3776514	14
ARCH-001009G10	NORW-20211007	EPI_ISL_5038982	hCoV-19/England/ARCH-001009G10/2021	ERS8017340	ERR7045379	ERZ3741188	14
ARCH-001009G11	NORW-20211007						14
ARCH-001009G2	NORW-20211007						14
ARCH-001009G3	NORW-20211007						14
ARCH-001009G4	NORW-20211007	EPI_ISL_5038983	hCoV-19/England/ARCH-001009G4/2021	ERS8017990	ERR7046015	ERZ3738703	14
ARCH-001009G6	NORW-20211007			ERS8018814	ERR7046816	ERZ3738941	14
ARCH-001009G7	NORW-20211007			ERS8021918	ERR7049808	ERZ3740242	14
ARCH-001009G8	NORW-20211007						14
ARCH-001009G9	NORW-20211009	EPI_ISL_5038984	hCoV-19/England/ARCH-001009G9/2021	ERS8013175	ERR7041348	ERZ3741365	14
ARCH-001009H1	NORW-20211007	EPI_ISL_5038985	hCoV-19/England/ARCH-001009H1/2021	ERS8085842	ERR7144822	ERZ3776644	14
ARCH-001009H10	NORW-20211007	EPI_ISL_5038986	hCoV-19/England/ARCH-001009H10/2021	ERS8017610	ERR7045646	ERZ3740943	14
ARCH-001009H11	NORW-20211007	EPI_ISL_5038987	hCoV-19/England/ARCH-001009H11/2021	ERS8013708	ERR7041862	ERZ3741467	14
ARCH-001009H2	NORW-20211007						14
ARCH-001009H3	NORW-20211007						14
ARCH-001009H4	NORW-20211007	EPI_ISL_5038988	hCoV-19/England/ARCH-001009H4/2021	ERS8089606	ERR7148592	ERZ3776918	14
ARCH-001009H5	NORW-20211007			ERS8088267	ERR7147254	ERZ3776039	14
ARCH-001009H6	NORW-20211007	EPI_ISL_5038989	hCoV-19/England/ARCH-001009H6/2021	ERS8018495	ERR7046507	ERZ3737972	14
ARCH-001009H7	NORW-20211007	EPI_ISL_5038990	hCoV-19/England/ARCH-001009H7/2021	ERS8021215	ERR7049131	ERZ3740970	14
ARCH-001009H8	NORW-20211007	EPI_ISL_5038991	hCoV-19/England/ARCH-001009H8/2021	ERS8015308	ERR7043089	ERZ3741492	14
ARCH-001009H9	NORW-20211009	EPI_ISL_5038992	hCoV-19/England/ARCH-001009H9/2021	ERS8021456	ERR7049358	ERZ3740914	14
ARCH-000690A1	210709_NB501061_0071_AHWV73AFX2	EPI_ISL_3000161	hCoV-19/England/ARCH-000690A1/2021	ERS7166548	ERR6343183	ERZ2973281	13
ARCH-000690A10	210709_NB501061_0071_AHWV73AFX2	EPI_ISL_3000162	hCoV-19/England/ARCH-000690A10/2021	ERS7169856	ERR6346478	ERZ2969621	13
ARCH-000690A11	210709_NB501061_0071_AHWV73AFX2			ERS7162988	ERR6338632	ERZ2972418	13
ARCH-000690A12	210709_NB501061_0071_AHWV73AFX2	EPI_ISL_3000163	hCoV-19/England/ARCH-000690A12/2021	ERS7170518	ERR6347146	ERZ2970514	13
ARCH-000690A2	210709_NB501061_0071_AHWV73AFX2			ERS7167244	ERR6343879	ERZ2972644	13
ARCH-000690A3	210709_NB501061_0071_AHWV73AFX2	EPI_ISL_3000164	hCoV-19/England/ARCH-000690A3/2021	ERS7170328	ERR6346954	ERZ2972303	13
ARCH-000690A4	210709_NB501061_0071_AHWV73AFX2	EPI_ISL_3000165	hCoV-19/England/ARCH-000690A4/2021	ERS7170208	ERR6346837	ERZ2972765	13
ARCH-000690A5	210709_NB501061_0071_AHWV73AFX2						13
ARCH-000690A6	210709_NB501061_0071_AHWV73AFX2	EPI_ISL_3000166	hCoV-19/England/ARCH-000690A6/2021	ERS7167817	ERR6344454	ERZ2970109	13
ARCH-000690A7	210709_NB501061_0071_AHWV73AFX2	EPI_ISL_3000167	hCoV-19/England/ARCH-000690A7/2021	ERS7166567	ERR6343202	ERZ2971024	13
ARCH-000690A8	210709_NB501061_0071_AHWV73AFX2	EPI_ISL_3000168	hCoV-19/England/ARCH-000690A8/2021	ERS7163541	ERR6340114	ERZ2972574	13
ARCH-000690A9	210709_NB501061_0071_AHWV73AFX2	EPI_ISL_3000169	hCoV-19/England/ARCH-000690A9/2021	ERS7168302	ERR6344940	ERZ2972614	13
ARCH-000690B1	210709_NB501061_0071_AHWV73AFX2			ERS7166216	ERR6342855	ERZ2970371	13
ARCH-000690B10	210709_NB501061_0071_AHWV73AFX2			ERS7168241	ERR6344879	ERZ2973137	13
ARCH-000690B11	210709_NB501061_0071_AHWV73AFX2	EPI_ISL_3000170	hCoV-19/England/ARCH-000690B11/2021	ERS7167420	ERR6344055	ERZ2973076	13
ARCH-000690B12	210709_NB501061_0071_AHWV73AFX2	EPI_ISL_3000171	hCoV-19/England/ARCH-000690B12/2021	ERS7163907	ERR6340479	ERZ2971175	13
ARCH-000690B2	210709_NB501061_0071_AHWV73AFX2	EPI_ISL_3000172	hCoV-19/England/ARCH-000690B2/2021	ERS7168612	ERR6345246	ERZ2970999	13
ARCH-000690B3	210709_NB501061_0071_AHWV73AFX2						13
ARCH-000690B4	210709_NB501061_0071_AHWV73AFX2						13
ARCH-000690B5	210709_NB501061_0071_AHWV73AFX2	EPI_ISL_3000173	hCoV-19/England/ARCH-000690B5/2021	ERS7165053	ERR6341697	ERZ2971105	13
ARCH-000690B6	210709_NB501061_0071_AHWV73AFX2			ERS7164582	ERR6341230	ERZ2971050	13
ARCH-000690B7	210709_NB501061_0071_AHWV73AFX2			ERS7164398	ERR6340977	ERZ2970237	13
ARCH-000690B8	210709_NB501061_0071_AHWV73AFX2	EPI_ISL_3000174	hCoV-19/England/ARCH-000690B8/2021	ERS7170019	ERR6346647	ERZ2970149	13
ARCH-000690B9	210709_NB501061_0071_AHWV73AFX2						13
ARCH-000690C1	210709_NB501061_0071_AHWV73AFX2			ERS7163974	ERR6340544	ERZ2970053	13
ARCH-000690C10	210709_NB501061_0071_AHWV73AFX2	EPI_ISL_3000175	hCoV-19/England/ARCH-000690C10/2021	ERS7167213	ERR6343848	ERZ2973156	13
ARCH-000690C11	210709_NB501061_0071_AHWV73AFX2	EPI_ISL_3000176	hCoV-19/England/ARCH-000690C11/2021	ERS7168656	ERR6345290	ERZ2972938	13
ARCH-000690C12	210709_NB501061_0071_AHWV73AFX2						13
ARCH-000690C2	210709_NB501061_0071_AHWV73AFX2	EPI_ISL_3000177	hCoV-19/England/ARCH-000690C2/2021	ERS7170326	ERR6346952	ERZ2972360	13
ARCH-000690C3	210709_NB501061_0071_AHWV73AFX2			ERS7169501	ERR6346132	ERZ2970248	13
ARCH-000690C4	210709_NB501061_0071_AHWV73AFX2			ERS7167996	ERR6344632	ERZ2972802	13
ARCH-000690C5	210709_NB501061_0071_AHWV73AFX2	EPI_ISL_3000178	hCoV-19/England/ARCH-000690C5/2021	ERS7164749	ERR6341394	ERZ2970557	13
ARCH-000690C6	210709_NB501061_0071_AHWV73AFX2	EPI_ISL_3000179	hCoV-19/England/ARCH-000690C6/2021	ERS7164085	ERR6340661	ERZ2970225	13
ARCH-000690C7	210709_NB501061_0071_AHWV73AFX2						13
ARCH-000690C8	210709_NB501061_0071_AHWV73AFX2			ERS7166923	ERR6343559	ERZ2971081	13
ARCH-000690C9	210709_NB501061_0071_AHWV73AFX2			ERS7168687	ERR6345321	ERZ2970495	13
ARCH-000690D1	210709_NB501061_0071_AHWV73AFX2			ERS7165964	ERR6342604	ERZ2971891	13
ARCH-000690D10	210709_NB501061_0071_AHWV73AFX2			ERS7165152	ERR6341794	ERZ2969906	13
ARCH-000690D11	210709_NB501061_0071_AHWV73AFX2	EPI_ISL_3000180	hCoV-19/England/ARCH-000690D11/2021	ERS7162955	ERR6338601	ERZ2971374	13
ARCH-000690D12	210709_NB501061_0071_AHWV73AFX2						13
ARCH-000690D2	210709_NB501061_0071_AHWV73AFX2						13
ARCH-000690D3	210709_NB501061_0071_AHWV73AFX2						13
ARCH-000690D4	210709_NB501061_0071_AHWV73AFX2						13
ARCH-000690D5	210709_NB501061_0071_AHWV73AFX2						13
ARCH-000690D6	210709_NB501061_0071_AHWV73AFX2						13
ARCH-000690D7	210709_NB501061_0071_AHWV73AFX2						13
ARCH-000690D8	210709_NB501061_0071_AHWV73AFX2			ERS7170107	ERR6346736	ERZ2968912	13
ARCH-000690D9	210709_NB501061_0071_AHWV73AFX2	EPI_ISL_3000181	hCoV-19/England/ARCH-000690D9/2021	ERS7165372	ERR6342017	ERZ2972755	13
ARCH-000690E1	210709_NB501061_0071_AHWV73AFX2			ERS7165505	ERR6342149	ERZ2969868	13
ARCH-000690E10	210709_NB501061_0071_AHWV73AFX2						13
ARCH-000690E11	210709_NB501061_0071_AHWV73AFX2						13
ARCH-000690E12	210709_NB501061_0071_AHWV73AFX2						13
ARCH-000690E2	210709_NB501061_0071_AHWV73AFX2			ERS7163970	ERR6340542	ERZ2969022	13
ARCH-000690E3	210709_NB501061_0071_AHWV73AFX2	EPI_ISL_3000182	hCoV-19/England/ARCH-000690E3/2021	ERS7168247	ERR6344886	ERZ2972662	13
ARCH-000690E4	210709_NB501061_0071_AHWV73AFX2			ERS7169385	ERR6346011	ERZ2973278	13
ARCH-000690E5	210709_NB501061_0071_AHWV73AFX2	EPI_ISL_3000183	hCoV-19/England/ARCH-000690E5/2021	ERS7166608	ERR6343244	ERZ2969053	13
ARCH-000690E6	210709_NB501061_0071_AHWV73AFX2						13
ARCH-000690E7	210709_NB501061_0071_AHWV73AFX2	EPI_ISL_3000184	hCoV-19/England/ARCH-000690E7/2021	ERS7168835	ERR6345467	ERZ2972975	13
ARCH-000690E8	210709_NB501061_0071_AHWV73AFX2	EPI_ISL_3000185	hCoV-19/England/ARCH-000690E8/2021	ERS7166390	ERR6343026	ERZ2969764	13
ARCH-000690E9	210709_NB501061_0071_AHWV73AFX2			ERS7167148	ERR6343787	ERZ2971660	13
ARCH-000690F1	210709_NB501061_0071_AHWV73AFX2	EPI_ISL_3000186	hCoV-19/England/ARCH-000690F1/2021	ERS7168685	ERR6345319	ERZ2969433	13
ARCH-000690F10	210709_NB501061_0071_AHWV73AFX2	EPI_ISL_3000187	hCoV-19/England/ARCH-000690F10/2021	ERS7170459	ERR6347088	ERZ2972371	13
ARCH-000690F11	210709_NB501061_0071_AHWV73AFX2						13
ARCH-000690F12	210709_NB501061_0071_AHWV73AFX2						13
ARCH-000690F2	210709_NB501061_0071_AHWV73AFX2						13
ARCH-000690F3	210709_NB501061_0071_AHWV73AFX2						13
ARCH-000690F4	210709_NB501061_0071_AHWV73AFX2						13
ARCH-000690F5	210709_NB501061_0071_AHWV73AFX2	EPI_ISL_3000188	hCoV-19/England/ARCH-000690F5/2021	ERS7164119	ERR6340696	ERZ2971852	13
ARCH-000690F6	210709_NB501061_0071_AHWV73AFX2						13
ARCH-000690F7	210709_NB501061_0071_AHWV73AFX2	EPI_ISL_3000189	hCoV-19/England/ARCH-000690F7/2021	ERS7166498	ERR6343134	ERZ2971447	13
ARCH-000690F8	210709_NB501061_0071_AHWV73AFX2	EPI_ISL_3000190	hCoV-19/England/ARCH-000690F8/2021	ERS7163983	ERR6340553	ERZ2969498	13
ARCH-000690F9	210709_NB501061_0071_AHWV73AFX2	EPI_ISL_3000191	hCoV-19/England/ARCH-000690F9/2021	ERS7167088	ERR6343725	ERZ2972667	13
ARCH-000690G1	210709_NB501061_0071_AHWV73AFX2						13
ARCH-000690G10	210709_NB501061_0071_AHWV73AFX2	EPI_ISL_3000192	hCoV-19/England/ARCH-000690G10/2021	ERS7168112	ERR6344751	ERZ2970045	13
ARCH-000690G11	210709_NB501061_0071_AHWV73AFX2						13
ARCH-000690G2	210709_NB501061_0071_AHWV73AFX2			ERS7163368	ERR6339944	ERZ2970963	13
ARCH-000690G3	210709_NB501061_0071_AHWV73AFX2						13
ARCH-000690G4	210709_NB501061_0071_AHWV73AFX2						13
ARCH-000690G5	210709_NB501061_0071_AHWV73AFX2	EPI_ISL_3000193	hCoV-19/England/ARCH-000690G5/2021	ERS7169699	ERR6346325	ERZ2971897	13
ARCH-000690G6	210709_NB501061_0071_AHWV73AFX2						13
ARCH-000690G7	210709_NB501061_0071_AHWV73AFX2			ERS7168516	ERR6345150	ERZ2970400	13
ARCH-000690G8	210709_NB501061_0071_AHWV73AFX2						13
ARCH-000690G9	210709_NB501061_0071_AHWV73AFX2	EPI_ISL_3000194	hCoV-19/England/ARCH-000690G9/2021	ERS7165814	ERR6342455	ERZ2972876	13
ARCH-000690H1	210709_NB501061_0071_AHWV73AFX2			ERS7163856	ERR6340429	ERZ2971362	13
ARCH-000690H10	210709_NB501061_0071_AHWV73AFX2						13
ARCH-000690H11	210709_NB501061_0071_AHWV73AFX2			ERS7170406	ERR6347035	ERZ2969693	13
ARCH-000690H2	210709_NB501061_0071_AHWV73AFX2						13
ARCH-000690H3	210709_NB501061_0071_AHWV73AFX2						13
ARCH-000690H4	210709_NB501061_0071_AHWV73AFX2						13
ARCH-000690H5	210709_NB501061_0071_AHWV73AFX2	EPI_ISL_3000195	hCoV-19/England/ARCH-000690H5/2021	ERS7165417	ERR6342058	ERZ2971084	13
ARCH-000690H6	210709_NB501061_0071_AHWV73AFX2	EPI_ISL_3000196	hCoV-19/England/ARCH-000690H6/2021	ERS7168944	ERR6345577	ERZ2970318	13
ARCH-000690H7	210709_NB501061_0071_AHWV73AFX2	EPI_ISL_3000197	hCoV-19/England/ARCH-000690H7/2021	ERS7164783	ERR6341428	ERZ2972498	13
ARCH-000690H8	210709_NB501061_0071_AHWV73AFX2	EPI_ISL_3000198	hCoV-19/England/ARCH-000690H8/2021	ERS7166689	ERR6343328	ERZ2971610	13
ARCH-000690H9	210709_NB501061_0071_AHWV73AFX2			ERS7163146	ERR6339547	ERZ2972127	13
ARCH-000691A1	210709_NB501061_0071_AHWV73AFX2			ERS7163515	ERR6340090	ERZ2971684	13
ARCH-000691A2	210709_NB501061_0071_AHWV73AFX2						13
ARCH-000691A3	210709_NB501061_0071_AHWV73AFX2	EPI_ISL_3000199	hCoV-19/England/ARCH-000691A3/2021	ERS7163649	ERR6340223	ERZ2970864	13
ARCH-000691A4	210709_NB501061_0071_AHWV73AFX2						13
ARCH-000691A5	210709_NB501061_0071_AHWV73AFX2						13
ARCH-000691A6	210709_NB501061_0071_AHWV73AFX2	EPI_ISL_3000200	hCoV-19/England/ARCH-000691A6/2021	ERS7170057	ERR6346686	ERZ2971514	13
ARCH-000691B1	210709_NB501061_0071_AHWV73AFX2						13
ARCH-000691B2	210709_NB501061_0071_AHWV73AFX2						13
ARCH-000691B3	210709_NB501061_0071_AHWV73AFX2						13
ARCH-000691B4	210709_NB501061_0071_AHWV73AFX2						13
ARCH-000691B5	210709_NB501061_0071_AHWV73AFX2			ERS7163145	ERR6339546	ERZ2969308	13
ARCH-000691B6	210709_NB501061_0071_AHWV73AFX2			ERS7165800	ERR6342442	ERZ2969678	13
ARCH-000691C1	210709_NB501061_0071_AHWV73AFX2						13
ARCH-000691C2	210709_NB501061_0071_AHWV73AFX2	EPI_ISL_3000201	hCoV-19/England/ARCH-000691C2/2021	ERS7164089	ERR6340667	ERZ2969124	13
ARCH-000691C3	210709_NB501061_0071_AHWV73AFX2						13
ARCH-000691C4	210709_NB501061_0071_AHWV73AFX2			ERS7167347	ERR6343983	ERZ2971094	13
ARCH-000691C5	210709_NB501061_0071_AHWV73AFX2	EPI_ISL_3000202	hCoV-19/England/ARCH-000691C5/2021	ERS7165206	ERR6341849	ERZ2972757	13
ARCH-000691C6	210709_NB501061_0071_AHWV73AFX2	EPI_ISL_3000203	hCoV-19/England/ARCH-000691C6/2021	ERS7164175	ERR6340751	ERZ2972936	13
ARCH-000691D1	210709_NB501061_0071_AHWV73AFX2						13
ARCH-000691D2	210709_NB501061_0071_AHWV73AFX2						13
ARCH-000691D3	210709_NB501061_0071_AHWV73AFX2	EPI_ISL_3000204	hCoV-19/England/ARCH-000691D3/2021	ERS7169615	ERR6346242	ERZ2970425	13
ARCH-000691D4	210709_NB501061_0071_AHWV73AFX2	EPI_ISL_3000205	hCoV-19/England/ARCH-000691D4/2021	ERS7168758	ERR6345388	ERZ2972769	13
ARCH-000691D5	210709_NB501061_0071_AHWV73AFX2			ERS7167200	ERR6343836	ERZ2972818	13
ARCH-000691D6	210709_NB501061_0071_AHWV73AFX2	EPI_ISL_3000206	hCoV-19/England/ARCH-000691D6/2021	ERS7166600	ERR6343236	ERZ2971282	13
ARCH-000691E1	210709_NB501061_0071_AHWV73AFX2						13
ARCH-000691E2	210709_NB501061_0071_AHWV73AFX2	EPI_ISL_3000207	hCoV-19/England/ARCH-000691E2/2021	ERS7167860	ERR6344496	ERZ2971008	13
ARCH-000691E3	210709_NB501061_0071_AHWV73AFX2	EPI_ISL_3000208	hCoV-19/England/ARCH-000691E3/2021	ERS7168212	ERR6344853	ERZ2971863	13
ARCH-000691E4	210709_NB501061_0071_AHWV73AFX2			ERS7166944	ERR6343581	ERZ2971909	13
ARCH-000691E5	210709_NB501061_0071_AHWV73AFX2						13
ARCH-000691E6	210709_NB501061_0071_AHWV73AFX2						13
ARCH-000691F1	210709_NB501061_0071_AHWV73AFX2	EPI_ISL_3000209	hCoV-19/England/ARCH-000691F1/2021	ERS7166097	ERR6342737	ERZ2969968	13
ARCH-000691F2	210709_NB501061_0071_AHWV73AFX2			ERS7166722	ERR6343360	ERZ2972057	13
ARCH-000691F3	210709_NB501061_0071_AHWV73AFX2						13
ARCH-000691F4	210709_NB501061_0071_AHWV73AFX2	EPI_ISL_3000210	hCoV-19/England/ARCH-000691F4/2021	ERS7170602	ERR6347227	ERZ2968945	13
ARCH-000691F5	210709_NB501061_0071_AHWV73AFX2			ERS7170115	ERR6346744	ERZ2972726	13
ARCH-000691F6	210709_NB501061_0071_AHWV73AFX2	EPI_ISL_3000211	hCoV-19/England/ARCH-000691F6/2021	ERS7168471	ERR6345105	ERZ2973322	13
ARCH-000691G1	210709_NB501061_0071_AHWV73AFX2	EPI_ISL_3000212	hCoV-19/England/ARCH-000691G1/2021	ERS7163232	ERR6339809	ERZ2971889	13
ARCH-000691G2	210709_NB501061_0071_AHWV73AFX2			ERS7168804	ERR6345435	ERZ2972890	13
ARCH-000691G3	210709_NB501061_0071_AHWV73AFX2			ERS7168077	ERR6344715	ERZ2972634	13
ARCH-000691G4	210709_NB501061_0071_AHWV73AFX2	EPI_ISL_3000213	hCoV-19/England/ARCH-000691G4/2021	ERS7165283	ERR6341927	ERZ2969806	13
ARCH-000691G5	210709_NB501061_0071_AHWV73AFX2	EPI_ISL_3000214	hCoV-19/England/ARCH-000691G5/2021	ERS7166915	ERR6343551	ERZ2971884	13
ARCH-000691G6	210709_NB501061_0071_AHWV73AFX2	EPI_ISL_3000215	hCoV-19/England/ARCH-000691G6/2021	ERS7169189	ERR6345819	ERZ2969488	13
ARCH-000691H1	210709_NB501061_0071_AHWV73AFX2			ERS7165155	ERR6341798	ERZ2969309	13
ARCH-000691H2	210709_NB501061_0071_AHWV73AFX2	EPI_ISL_3000216	hCoV-19/England/ARCH-000691H2/2021	ERS7167187	ERR6343824	ERZ2970906	13
ARCH-000691H3	210709_NB501061_0071_AHWV73AFX2			ERS7169585	ERR6346212	ERZ2971154	13
ARCH-000691H4	210709_NB501061_0071_AHWV73AFX2						13
ARCH-000691H5	210709_NB501061_0071_AHWV73AFX2			ERS7166242	ERR6342879	ERZ2969337	13
ARCH-000691H6	210709_NB501061_0071_AHWV73AFX2	EPI_ISL_3000217	hCoV-19/England/ARCH-000691H6/2021	ERS7165127	ERR6341769	ERZ2969058	13
ARCH-000695-PC	210716_NB501819_0215_AHWWF5AFX2	EPI_ISL_3000218	hCoV-19/England/ARCH-000695-PC/2021	ERS7170274	ERR6346903	ERZ2971557	13
ARCH-000695A1	210716_NB501819_0215_AHWWF5AFX2						13
ARCH-000695A10	210716_NB501819_0215_AHWWF5AFX2						13
ARCH-000695A11	210716_NB501819_0215_AHWWF5AFX2						13
ARCH-000695A12	210716_NB501819_0215_AHWWF5AFX2	EPI_ISL_3000219	hCoV-19/England/ARCH-000695A12/2021	ERS7163194	ERR6339772	ERZ2973179	13
ARCH-000695A2	210716_NB501819_0215_AHWWF5AFX2	EPI_ISL_3000220	hCoV-19/England/ARCH-000695A2/2021	ERS7170013	ERR6346643	ERZ2973063	13
ARCH-000695A3	210716_NB501819_0215_AHWWF5AFX2						13
ARCH-000695A4	210716_NB501819_0215_AHWWF5AFX2	EPI_ISL_3000221	hCoV-19/England/ARCH-000695A4/2021	ERS7166372	ERR6343009	ERZ2971111	13
ARCH-000695A5	210716_NB501819_0215_AHWWF5AFX2			ERS7165431	ERR6342070	ERZ2970496	13
ARCH-000695A6	210716_NB501819_0215_AHWWF5AFX2						13
ARCH-000695A7	210716_NB501819_0215_AHWWF5AFX2						13
ARCH-000695A8	210716_NB501819_0215_AHWWF5AFX2	EPI_ISL_3000222	hCoV-19/England/ARCH-000695A8/2021	ERS7163151	ERR6339552	ERZ2970516	13
ARCH-000695A9	210716_NB501819_0215_AHWWF5AFX2	EPI_ISL_3000223	hCoV-19/England/ARCH-000695A9/2021	ERS7170356	ERR6346983	ERZ2969664	13
ARCH-000695B1	210716_NB501819_0215_AHWWF5AFX2						13
ARCH-000695B10	210716_NB501819_0215_AHWWF5AFX2	EPI_ISL_3000224	hCoV-19/England/ARCH-000695B10/2021	ERS7165075	ERR6341718	ERZ2970013	13
ARCH-000695B11	210716_NB501819_0215_AHWWF5AFX2	EPI_ISL_3000225	hCoV-19/England/ARCH-000695B11/2021	ERS7163651	ERR6340225	ERZ2969064	13
ARCH-000695B12	210716_NB501819_0215_AHWWF5AFX2			ERS7169371	ERR6345999	ERZ2969342	13
ARCH-000695B2	210716_NB501819_0215_AHWWF5AFX2	EPI_ISL_3000226	hCoV-19/England/ARCH-000695B2/2021	ERS7164495	ERR6341145	ERZ2969414	13
ARCH-000695B3	210716_NB501819_0215_AHWWF5AFX2						13
ARCH-000695B4	210716_NB501819_0215_AHWWF5AFX2	EPI_ISL_3000227	hCoV-19/England/ARCH-000695B4/2021	ERS7170267	ERR6346896	ERZ2972543	13
ARCH-000695B5	210716_NB501819_0215_AHWWF5AFX2						13
ARCH-000695B6	210716_NB501819_0215_AHWWF5AFX2	EPI_ISL_3000228	hCoV-19/England/ARCH-000695B6/2021	ERS7165018	ERR6341660	ERZ2971751	13
ARCH-000695B7	210716_NB501819_0215_AHWWF5AFX2	EPI_ISL_3000229	hCoV-19/England/ARCH-000695B7/2021	ERS7167292	ERR6343928	ERZ2971018	13
ARCH-000695B8	210716_NB501819_0215_AHWWF5AFX2	EPI_ISL_3000230	hCoV-19/England/ARCH-000695B8/2021	ERS7169363	ERR6345990	ERZ2970545	13
ARCH-000695B9	210716_NB501819_0215_AHWWF5AFX2						13
ARCH-000695C1	210716_NB501819_0215_AHWWF5AFX2	EPI_ISL_3000231	hCoV-19/England/ARCH-000695C1/2021	ERS7165757	ERR6342400	ERZ2970033	13
ARCH-000695C10	210716_NB501819_0215_AHWWF5AFX2	EPI_ISL_3000232	hCoV-19/England/ARCH-000695C10/2021	ERS7167426	ERR6344062	ERZ2973301	13
ARCH-000695C11	210716_NB501819_0215_AHWWF5AFX2	EPI_ISL_3000233	hCoV-19/England/ARCH-000695C11/2021	ERS7165266	ERR6341911	ERZ2970592	13
ARCH-000695C12	210716_NB501819_0215_AHWWF5AFX2						13
ARCH-000695C2	210716_NB501819_0215_AHWWF5AFX2	EPI_ISL_3000234	hCoV-19/England/ARCH-000695C2/2021	ERS7166270	ERR6342907	ERZ2972105	13
ARCH-000695C3	210716_NB501819_0215_AHWWF5AFX2	EPI_ISL_3000235	hCoV-19/England/ARCH-000695C3/2021	ERS7167563	ERR6344204	ERZ2970355	13
ARCH-000695C4	210716_NB501819_0215_AHWWF5AFX2	EPI_ISL_3000236	hCoV-19/England/ARCH-000695C4/2021	ERS7163483	ERR6340059	ERZ2969276	13
ARCH-000695C5	210716_NB501819_0215_AHWWF5AFX2	EPI_ISL_3000237	hCoV-19/England/ARCH-000695C5/2021	ERS7163360	ERR6339936	ERZ2969741	13
ARCH-000695C6	210716_NB501819_0215_AHWWF5AFX2	EPI_ISL_3000238	hCoV-19/England/ARCH-000695C6/2021	ERS7163327	ERR6339903	ERZ2970728	13
ARCH-000695C7	210716_NB501819_0215_AHWWF5AFX2	EPI_ISL_3000239	hCoV-19/England/ARCH-000695C7/2021	ERS7170264	ERR6346894	ERZ2970766	13
ARCH-000695C8	210716_NB501819_0215_AHWWF5AFX2	EPI_ISL_3000240	hCoV-19/England/ARCH-000695C8/2021	ERS7166005	ERR6342647	ERZ2971770	13
ARCH-000695C9	210716_NB501819_0215_AHWWF5AFX2			ERS7165310	ERR6341954	ERZ2969938	13
ARCH-000695D1	210716_NB501819_0215_AHWWF5AFX2	EPI_ISL_3000241	hCoV-19/England/ARCH-000695D1/2021	ERS7166760	ERR6343398	ERZ2973367	13
ARCH-000695D10	210716_NB501819_0215_AHWWF5AFX2			ERS7168901	ERR6345532	ERZ2972640	13
ARCH-000695D11	210716_NB501819_0215_AHWWF5AFX2			ERS7164291	ERR6340869	ERZ2970167	13
ARCH-000695D12	210716_NB501819_0215_AHWWF5AFX2	EPI_ISL_3000242	hCoV-19/England/ARCH-000695D12/2021	ERS7169629	ERR6346256	ERZ2969450	13
ARCH-000695D2	210716_NB501819_0215_AHWWF5AFX2	EPI_ISL_3000243	hCoV-19/England/ARCH-000695D2/2021	ERS7164282	ERR6340861	ERZ2969365	13
ARCH-000695D3	210716_NB501819_0215_AHWWF5AFX2						13
ARCH-000695D4	210716_NB501819_0215_AHWWF5AFX2	EPI_ISL_3000244	hCoV-19/England/ARCH-000695D4/2021	ERS7163113	ERR6339518	ERZ2971729	13
ARCH-000695D5	210716_NB501819_0215_AHWWF5AFX2						13
ARCH-000695D6	210716_NB501819_0215_AHWWF5AFX2	EPI_ISL_3000245	hCoV-19/England/ARCH-000695D6/2021	ERS7164526	ERR6341176	ERZ2971368	13
ARCH-000695D7	210716_NB501819_0215_AHWWF5AFX2	EPI_ISL_3000246	hCoV-19/England/ARCH-000695D7/2021	ERS7163812	ERR6340384	ERZ2972638	13
ARCH-000695D8	210716_NB501819_0215_AHWWF5AFX2	EPI_ISL_3000247	hCoV-19/England/ARCH-000695D8/2021	ERS7167281	ERR6343917	ERZ2971178	13
ARCH-000695D9	210716_NB501819_0215_AHWWF5AFX2						13
ARCH-000695E1	210716_NB501819_0215_AHWWF5AFX2	EPI_ISL_3000248	hCoV-19/England/ARCH-000695E1/2021	ERS7166098	ERR6342738	ERZ2971478	13
ARCH-000695E10	210716_NB501819_0215_AHWWF5AFX2			ERS7166883	ERR6343520	ERZ2969242	13
ARCH-000695E11	210716_NB501819_0215_AHWWF5AFX2	EPI_ISL_3000249	hCoV-19/England/ARCH-000695E11/2021	ERS7166974	ERR6343610	ERZ2970690	13
ARCH-000695E12	210716_NB501819_0215_AHWWF5AFX2						13
ARCH-000695E2	210716_NB501819_0215_AHWWF5AFX2			ERS7167060	ERR6343696	ERZ2972479	13
ARCH-000695E3	210716_NB501819_0215_AHWWF5AFX2	EPI_ISL_3000250	hCoV-19/England/ARCH-000695E3/2021	ERS7170523	ERR6347150	ERZ2972772	13
ARCH-000695E4	210716_NB501819_0215_AHWWF5AFX2	EPI_ISL_3000251	hCoV-19/England/ARCH-000695E4/2021	ERS7165387	ERR6342032	ERZ2968947	13
ARCH-000695E5	210716_NB501819_0215_AHWWF5AFX2						13
ARCH-000695E6	210716_NB501819_0215_AHWWF5AFX2	EPI_ISL_3000252	hCoV-19/England/ARCH-000695E6/2021	ERS7164469	ERR6341119	ERZ2972173	13
ARCH-000695E7	210716_NB501819_0215_AHWWF5AFX2	EPI_ISL_3000253	hCoV-19/England/ARCH-000695E7/2021	ERS7167390	ERR6344027	ERZ2970964	13
ARCH-000695E8	210716_NB501819_0215_AHWWF5AFX2						13
ARCH-000695E9	210716_NB501819_0215_AHWWF5AFX2	EPI_ISL_3000254	hCoV-19/England/ARCH-000695E9/2021	ERS7166010	ERR6342652	ERZ2969667	13
ARCH-000695F1	210716_NB501819_0215_AHWWF5AFX2	EPI_ISL_3000255	hCoV-19/England/ARCH-000695F1/2021	ERS7163777	ERR6340350	ERZ2969349	13
ARCH-000695F10	210716_NB501819_0215_AHWWF5AFX2			ERS7166925	ERR6343561	ERZ2972699	13
ARCH-000695F11	210716_NB501819_0215_AHWWF5AFX2	EPI_ISL_3000256	hCoV-19/England/ARCH-000695F11/2021	ERS7167295	ERR6343931	ERZ2969351	13
ARCH-000695F12	210716_NB501819_0215_AHWWF5AFX2			ERS7163253	ERR6339830	ERZ2969617	13
ARCH-000695F2	210716_NB501819_0215_AHWWF5AFX2						13
ARCH-000695F3	210716_NB501819_0215_AHWWF5AFX2						13
ARCH-000695F4	210716_NB501819_0215_AHWWF5AFX2						13
ARCH-000695F5	210716_NB501819_0215_AHWWF5AFX2	EPI_ISL_3000257	hCoV-19/England/ARCH-000695F5/2021	ERS7163747	ERR6340320	ERZ2969763	13
ARCH-000695F6	210716_NB501819_0215_AHWWF5AFX2	EPI_ISL_3000258	hCoV-19/England/ARCH-000695F6/2021	ERS7166441	ERR6343079	ERZ2972989	13
ARCH-000695F7	210716_NB501819_0215_AHWWF5AFX2	EPI_ISL_3000259	hCoV-19/England/ARCH-000695F7/2021	ERS7167255	ERR6343891	ERZ2971332	13
ARCH-000695F8	210716_NB501819_0215_AHWWF5AFX2	EPI_ISL_3000260	hCoV-19/England/ARCH-000695F8/2021	ERS7169414	ERR6346041	ERZ2969350	13
ARCH-000695F9	210716_NB501819_0215_AHWWF5AFX2	EPI_ISL_3000261	hCoV-19/England/ARCH-000695F9/2021	ERS7169486	ERR6346118	ERZ2970174	13
ARCH-000695G1	210716_NB501819_0215_AHWWF5AFX2						13
ARCH-000695G10	210716_NB501819_0215_AHWWF5AFX2	EPI_ISL_3000262	hCoV-19/England/ARCH-000695G10/2021	ERS7165390	ERR6342035	ERZ2973123	13
ARCH-000695G11	210716_NB501819_0215_AHWWF5AFX2	EPI_ISL_3000263	hCoV-19/England/ARCH-000695G11/2021	ERS7166994	ERR6343631	ERZ2972003	13
ARCH-000695G2	210716_NB501819_0215_AHWWF5AFX2						13
ARCH-000695G3	210716_NB501819_0215_AHWWF5AFX2			ERS7165374	ERR6342019	ERZ2972718	13
ARCH-000695G4	210716_NB501819_0215_AHWWF5AFX2	EPI_ISL_3000264	hCoV-19/England/ARCH-000695G4/2021	ERS7166952	ERR6343589	ERZ2969072	13
ARCH-000695G5	210716_NB501819_0215_AHWWF5AFX2						13
ARCH-000695G6	210716_NB501819_0215_AHWWF5AFX2						13
ARCH-000695G7	210716_NB501819_0215_AHWWF5AFX2	EPI_ISL_3000265	hCoV-19/England/ARCH-000695G7/2021	ERS7165630	ERR6342272	ERZ2972343	13
ARCH-000695G8	210716_NB501819_0215_AHWWF5AFX2			ERS7165232	ERR6341873	ERZ2972454	13
ARCH-000695G9	210716_NB501819_0215_AHWWF5AFX2	EPI_ISL_3000266	hCoV-19/England/ARCH-000695G9/2021	ERS7169072	ERR6345700	ERZ2971722	13
ARCH-000695H1	210716_NB501819_0215_AHWWF5AFX2						13
ARCH-000695H10	210716_NB501819_0215_AHWWF5AFX2	EPI_ISL_3000267	hCoV-19/England/ARCH-000695H10/2021	ERS7169986	ERR6346616	ERZ2971206	13
ARCH-000695H11	210716_NB501819_0215_AHWWF5AFX2	EPI_ISL_3000268	hCoV-19/England/ARCH-000695H11/2021	ERS7168129	ERR6344767	ERZ2971169	13
ARCH-000695H2	210716_NB501819_0215_AHWWF5AFX2						13
ARCH-000695H3	210716_NB501819_0215_AHWWF5AFX2						13
ARCH-000695H4	210716_NB501819_0215_AHWWF5AFX2			ERS7168567	ERR6345200	ERZ2969700	13
ARCH-000695H5	210716_NB501819_0215_AHWWF5AFX2	EPI_ISL_3000269	hCoV-19/England/ARCH-000695H5/2021	ERS7163150	ERR6339551	ERZ2971130	13
ARCH-000695H6	210716_NB501819_0215_AHWWF5AFX2	EPI_ISL_3000270	hCoV-19/England/ARCH-000695H6/2021	ERS7169981	ERR6346612	ERZ2969286	13
ARCH-000695H7	210716_NB501819_0215_AHWWF5AFX2	EPI_ISL_3000271	hCoV-19/England/ARCH-000695H7/2021	ERS7164239	ERR6340817	ERZ2969790	13
ARCH-000695H8	210716_NB501819_0215_AHWWF5AFX2	EPI_ISL_3000272	hCoV-19/England/ARCH-000695H8/2021	ERS7163052	ERR6338695	ERZ2968872	13
ARCH-000695H9	210716_NB501819_0215_AHWWF5AFX2	EPI_ISL_3000273	hCoV-19/England/ARCH-000695H9/2021	ERS7163917	ERR6340489	ERZ2973149	13
ARCH-000696-PC	210716_NB501819_0215_AHWWF5AFX2	EPI_ISL_3000274	hCoV-19/England/ARCH-000696-PC/2021	ERS7163568	ERR6340143	ERZ2971344	13
ARCH-000696A1	210716_NB501819_0215_AHWWF5AFX2	EPI_ISL_3000275	hCoV-19/England/ARCH-000696A1/2021	ERS7162993	ERR6338637	ERZ2972376	13
ARCH-000696A10	210716_NB501819_0215_AHWWF5AFX2						13
ARCH-000696A2	210716_NB501819_0215_AHWWF5AFX2	EPI_ISL_3000276	hCoV-19/England/ARCH-000696A2/2021	ERS7170114	ERR6346743	ERZ2973169	13
ARCH-000696A3	210716_NB501819_0215_AHWWF5AFX2	EPI_ISL_3000277	hCoV-19/England/ARCH-000696A3/2021	ERS7163937	ERR6340509	ERZ2972964	13
ARCH-000696A4	210716_NB501819_0215_AHWWF5AFX2	EPI_ISL_3000278	hCoV-19/England/ARCH-000696A4/2021	ERS7165137	ERR6341779	ERZ2973240	13
ARCH-000696A5	210716_NB501819_0215_AHWWF5AFX2	EPI_ISL_3000279	hCoV-19/England/ARCH-000696A5/2021	ERS7170610	ERR6347235	ERZ2969780	13
ARCH-000696A6	210716_NB501819_0215_AHWWF5AFX2	EPI_ISL_3000280	hCoV-19/England/ARCH-000696A6/2021	ERS7164192	ERR6340768	ERZ2969314	13
ARCH-000696A7	210716_NB501819_0215_AHWWF5AFX2			ERS7165256	ERR6341900	ERZ2971239	13
ARCH-000696A8	210716_NB501819_0215_AHWWF5AFX2	EPI_ISL_3000281	hCoV-19/England/ARCH-000696A8/2021	ERS7165005	ERR6341648	ERZ2971814	13
ARCH-000696A9	210716_NB501819_0215_AHWWF5AFX2						13
ARCH-000696B1	210716_NB501819_0215_AHWWF5AFX2	EPI_ISL_3000282	hCoV-19/England/ARCH-000696B1/2021	ERS7170528	ERR6347156	ERZ2971069	13
ARCH-000696B10	210716_NB501819_0215_AHWWF5AFX2	EPI_ISL_3000283	hCoV-19/England/ARCH-000696B10/2021	ERS7166348	ERR6342985	ERZ2971775	13
ARCH-000696B2	210716_NB501819_0215_AHWWF5AFX2						13
ARCH-000696B3	210716_NB501819_0215_AHWWF5AFX2	EPI_ISL_3000284	hCoV-19/England/ARCH-000696B3/2021	ERS7164384	ERR6340963	ERZ2970052	13
ARCH-000696B4	210716_NB501819_0215_AHWWF5AFX2			ERS7166132	ERR6342771	ERZ2972837	13
ARCH-000696B5	210716_NB501819_0215_AHWWF5AFX2	EPI_ISL_3000285	hCoV-19/England/ARCH-000696B5/2021	ERS7163095	ERR6339499	ERZ2972529	13
ARCH-000696B6	210716_NB501819_0215_AHWWF5AFX2	EPI_ISL_3000286	hCoV-19/England/ARCH-000696B6/2021	ERS7164139	ERR6340716	ERZ2969257	13
ARCH-000696B7	210716_NB501819_0215_AHWWF5AFX2	EPI_ISL_3000287	hCoV-19/England/ARCH-000696B7/2021	ERS7170253	ERR6346883	ERZ2973348	13
ARCH-000696B8	210716_NB501819_0215_AHWWF5AFX2	EPI_ISL_3000288	hCoV-19/England/ARCH-000696B8/2021	ERS7169223	ERR6345852	ERZ2970505	13
ARCH-000696B9	210716_NB501819_0215_AHWWF5AFX2	EPI_ISL_3000289	hCoV-19/England/ARCH-000696B9/2021	ERS7167433	ERR6344068	ERZ2970358	13
ARCH-000696C1	210716_NB501819_0215_AHWWF5AFX2	EPI_ISL_3000290	hCoV-19/England/ARCH-000696C1/2021	ERS7168310	ERR6344946	ERZ2973347	13
ARCH-000696C10	210716_NB501819_0215_AHWWF5AFX2	EPI_ISL_3000291	hCoV-19/England/ARCH-000696C10/2021	ERS7163743	ERR6340316	ERZ2971468	13
ARCH-000696C2	210716_NB501819_0215_AHWWF5AFX2			ERS7163385	ERR6339960	ERZ2971158	13
ARCH-000696C3	210716_NB501819_0215_AHWWF5AFX2	EPI_ISL_3000292	hCoV-19/England/ARCH-000696C3/2021	ERS7168252	ERR6344891	ERZ2969238	13
ARCH-000696C4	210716_NB501819_0215_AHWWF5AFX2						13
ARCH-000696C5	210716_NB501819_0215_AHWWF5AFX2	EPI_ISL_3000293	hCoV-19/England/ARCH-000696C5/2021	ERS7169738	ERR6346364	ERZ2971173	13
ARCH-000696C6	210716_NB501819_0215_AHWWF5AFX2	EPI_ISL_3000294	hCoV-19/England/ARCH-000696C6/2021	ERS7166323	ERR6342960	ERZ2972583	13
ARCH-000696C7	210716_NB501819_0215_AHWWF5AFX2			ERS7164110	ERR6340686	ERZ2972419	13
ARCH-000696C8	210716_NB501819_0215_AHWWF5AFX2			ERS7163012	ERR6338655	ERZ2973059	13
ARCH-000696C9	210716_NB501819_0215_AHWWF5AFX2			ERS7169191	ERR6345818	ERZ2972618	13
ARCH-000696D1	210716_NB501819_0215_AHWWF5AFX2	EPI_ISL_3000295	hCoV-19/England/ARCH-000696D1/2021	ERS7168995	ERR6345628	ERZ2971101	13
ARCH-000696D10	210716_NB501819_0215_AHWWF5AFX2	EPI_ISL_3000296	hCoV-19/England/ARCH-000696D10/2021	ERS7166169	ERR6342808	ERZ2973158	13
ARCH-000696D2	210716_NB501819_0215_AHWWF5AFX2	EPI_ISL_3000297	hCoV-19/England/ARCH-000696D2/2021	ERS7163475	ERR6340054	ERZ2970533	13
ARCH-000696D3	210716_NB501819_0215_AHWWF5AFX2	EPI_ISL_3000298	hCoV-19/England/ARCH-000696D3/2021	ERS7168760	ERR6345391	ERZ2969471	13
ARCH-000696D4	210716_NB501819_0215_AHWWF5AFX2						13
ARCH-000696D5	210716_NB501819_0215_AHWWF5AFX2	EPI_ISL_3000299	hCoV-19/England/ARCH-000696D5/2021	ERS7164737	ERR6341383	ERZ2970137	13
ARCH-000696D6	210716_NB501819_0215_AHWWF5AFX2						13
ARCH-000696D7	210716_NB501819_0215_AHWWF5AFX2						13
ARCH-000696D8	210716_NB501819_0215_AHWWF5AFX2	EPI_ISL_3000300	hCoV-19/England/ARCH-000696D8/2021	ERS7168651	ERR6345284	ERZ2969288	13
ARCH-000696D9	210716_NB501819_0215_AHWWF5AFX2						13
ARCH-000696E1	210716_NB501819_0215_AHWWF5AFX2						13
ARCH-000696E2	210716_NB501819_0215_AHWWF5AFX2	EPI_ISL_3000301	hCoV-19/England/ARCH-000696E2/2021	ERS7165670	ERR6342309	ERZ2970661	13
ARCH-000696E3	210716_NB501819_0215_AHWWF5AFX2	EPI_ISL_3000302	hCoV-19/England/ARCH-000696E3/2021	ERS7163451	ERR6340027	ERZ2969470	13
ARCH-000696E4	210716_NB501819_0215_AHWWF5AFX2	EPI_ISL_3000303	hCoV-19/England/ARCH-000696E4/2021	ERS7163078	ERR6339481	ERZ2970176	13
ARCH-000696E5	210716_NB501819_0215_AHWWF5AFX2	EPI_ISL_3000304	hCoV-19/England/ARCH-000696E5/2021	ERS7168571	ERR6345204	ERZ2969218	13
ARCH-000696E6	210716_NB501819_0215_AHWWF5AFX2			ERS7164117	ERR6340693	ERZ2969260	13
ARCH-000696E7	210716_NB501819_0215_AHWWF5AFX2	EPI_ISL_3000305	hCoV-19/England/ARCH-000696E7/2021	ERS7170456	ERR6347083	ERZ2969080	13
ARCH-000696E8	210716_NB501819_0215_AHWWF5AFX2						13
ARCH-000696E9	210716_NB501819_0215_AHWWF5AFX2	EPI_ISL_3000306	hCoV-19/England/ARCH-000696E9/2021	ERS7170151	ERR6346780	ERZ2970107	13
ARCH-000696F1	210716_NB501819_0215_AHWWF5AFX2	EPI_ISL_3000307	hCoV-19/England/ARCH-000696F1/2021	ERS7163489	ERR6340064	ERZ2971496	13
ARCH-000696F2	210716_NB501819_0215_AHWWF5AFX2						13
ARCH-000696F3	210716_NB501819_0215_AHWWF5AFX2	EPI_ISL_3000308	hCoV-19/England/ARCH-000696F3/2021	ERS7164315	ERR6340897	ERZ2969708	13
ARCH-000696F4	210716_NB501819_0215_AHWWF5AFX2	EPI_ISL_3000309	hCoV-19/England/ARCH-000696F4/2021	ERS7163936	ERR6340508	ERZ2969586	13
ARCH-000696F5	210716_NB501819_0215_AHWWF5AFX2			ERS7165282	ERR6341926	ERZ2969615	13
ARCH-000696F6	210716_NB501819_0215_AHWWF5AFX2						13
ARCH-000696F7	210716_NB501819_0215_AHWWF5AFX2	EPI_ISL_3000310	hCoV-19/England/ARCH-000696F7/2021	ERS7165185	ERR6341828	ERZ2973393	13
ARCH-000696F8	210716_NB501819_0215_AHWWF5AFX2			ERS7163790	ERR6340364	ERZ2970202	13
ARCH-000696F9	210716_NB501819_0215_AHWWF5AFX2	EPI_ISL_3000311	hCoV-19/England/ARCH-000696F9/2021	ERS7164019	ERR6340593	ERZ2969898	13
ARCH-000696G1	210716_NB501819_0215_AHWWF5AFX2			ERS7165047	ERR6341690	ERZ2970484	13
ARCH-000696G2	210716_NB501819_0215_AHWWF5AFX2						13
ARCH-000696G3	210716_NB501819_0215_AHWWF5AFX2	EPI_ISL_3000312	hCoV-19/England/ARCH-000696G3/2021	ERS7167644	ERR6344284	ERZ2973139	13
ARCH-000696G4	210716_NB501819_0215_AHWWF5AFX2	EPI_ISL_3000313	hCoV-19/England/ARCH-000696G4/2021	ERS7166213	ERR6342852	ERZ2973034	13
ARCH-000696G5	210716_NB501819_0215_AHWWF5AFX2	EPI_ISL_3000314	hCoV-19/England/ARCH-000696G5/2021	ERS7165645	ERR6342286	ERZ2969017	13
ARCH-000696G6	210716_NB501819_0215_AHWWF5AFX2	EPI_ISL_3000315	hCoV-19/England/ARCH-000696G6/2021	ERS7165901	ERR6342544	ERZ2968972	13
ARCH-000696G7	210716_NB501819_0215_AHWWF5AFX2	EPI_ISL_3000316	hCoV-19/England/ARCH-000696G7/2021	ERS7170707	ERR6347331	ERZ2971512	13
ARCH-000696G8	210716_NB501819_0215_AHWWF5AFX2	EPI_ISL_3000317	hCoV-19/England/ARCH-000696G8/2021	ERS7164305	ERR6340884	ERZ2973068	13
ARCH-000696G9	210716_NB501819_0215_AHWWF5AFX2	EPI_ISL_3000318	hCoV-19/England/ARCH-000696G9/2021	ERS7170508	ERR6347136	ERZ2972884	13
ARCH-000696H1	210716_NB501819_0215_AHWWF5AFX2	EPI_ISL_3000319	hCoV-19/England/ARCH-000696H1/2021	ERS7163902	ERR6340473	ERZ2971559	13
ARCH-000696H2	210716_NB501819_0215_AHWWF5AFX2	EPI_ISL_3000320	hCoV-19/England/ARCH-000696H2/2021	ERS7165287	ERR6341931	ERZ2970261	13
ARCH-000696H3	210716_NB501819_0215_AHWWF5AFX2	EPI_ISL_3000321	hCoV-19/England/ARCH-000696H3/2021	ERS7168587	ERR6345220	ERZ2970185	13
ARCH-000696H4	210716_NB501819_0215_AHWWF5AFX2	EPI_ISL_3000322	hCoV-19/England/ARCH-000696H4/2021	ERS7166947	ERR6343584	ERZ2970582	13
ARCH-000696H5	210716_NB501819_0215_AHWWF5AFX2						13
ARCH-000696H6	210716_NB501819_0215_AHWWF5AFX2	EPI_ISL_3000323	hCoV-19/England/ARCH-000696H6/2021	ERS7167298	ERR6343935	ERZ2971363	13
ARCH-000696H7	210716_NB501819_0215_AHWWF5AFX2	EPI_ISL_3000324	hCoV-19/England/ARCH-000696H7/2021	ERS7166527	ERR6343165	ERZ2969063	13
ARCH-000696H8	210716_NB501819_0215_AHWWF5AFX2						13
ARCH-000696H9	210716_NB501819_0215_AHWWF5AFX2						13
ARCH-000705-PC	210721_NB501061_0074_AHWLHHAFX2	EPI_ISL_3076945	hCoV-19/England/ARCH-000705-PC/2021	ERS7333010	ERR6432989	ERZ2968976	13
ARCH-000705A1	210721_NB501061_0074_AHWLHHAFX2						13
ARCH-000705A2	210721_NB501061_0074_AHWLHHAFX2			ERS7345086	ERR6444774	ERZ2971624	13
ARCH-000705A3	210721_NB501061_0074_AHWLHHAFX2						13
ARCH-000705A4	210721_NB501061_0074_AHWLHHAFX2			ERS7327880	ERR6427028	ERZ2970553	13
ARCH-000705A5	210721_NB501061_0074_AHWLHHAFX2						13
ARCH-000705A6	210721_NB501061_0074_AHWLHHAFX2			ERS7331970	ERR6431137	ERZ2970819	13
ARCH-000705A7	210721_NB501061_0074_AHWLHHAFX2						13
ARCH-000705A8	210721_NB501061_0074_AHWLHHAFX2			ERS7328279	ERR6427437	ERZ2970848	13
ARCH-000705B1	210721_NB501061_0074_AHWLHHAFX2			ERS7344870	ERR6444564	ERZ2972761	13
ARCH-000705B2	210721_NB501061_0074_AHWLHHAFX2						13
ARCH-000705B3	210721_NB501061_0074_AHWLHHAFX2			ERS7329507	ERR6428663	ERZ2973251	13
ARCH-000705B4	210721_NB501061_0074_AHWLHHAFX2	EPI_ISL_3076946	hCoV-19/England/ARCH-000705B4/2021	ERS7342984	ERR6442719	ERZ2971586	13
ARCH-000705B5	210721_NB501061_0074_AHWLHHAFX2			ERS7344104	ERR6443816	ERZ2972115	13
ARCH-000705B6	210721_NB501061_0074_AHWLHHAFX2						13
ARCH-000705B7	210721_NB501061_0074_AHWLHHAFX2						13
ARCH-000705B8	210721_NB501061_0074_AHWLHHAFX2	EPI_ISL_3076947	hCoV-19/England/ARCH-000705B8/2021	ERS7337370	ERR6437213	ERZ2971187	13
ARCH-000705C1	210721_NB501061_0074_AHWLHHAFX2						13
ARCH-000705C2	210721_NB501061_0074_AHWLHHAFX2	EPI_ISL_3076948	hCoV-19/England/ARCH-000705C2/2021	ERS7339070	ERR6439129	ERZ2972537	13
ARCH-000705C3	210721_NB501061_0074_AHWLHHAFX2			ERS7344907	ERR6444593	ERZ2970410	13
ARCH-000705C4	210721_NB501061_0074_AHWLHHAFX2			ERS7342482	ERR6442229	ERZ2973344	13
ARCH-000705C5	210721_NB501061_0074_AHWLHHAFX2						13
ARCH-000705C6	210721_NB501061_0074_AHWLHHAFX2						13
ARCH-000705C7	210721_NB501061_0074_AHWLHHAFX2			ERS7339425	ERR6439470	ERZ2970257	13
ARCH-000705C8	210721_NB501061_0074_AHWLHHAFX2			ERS7328826	ERR6427989	ERZ2971294	13
ARCH-000705D1	210721_NB501061_0074_AHWLHHAFX2	EPI_ISL_3076949	hCoV-19/England/ARCH-000705D1/2021	ERS7348225	ERR6446112	ERZ2971410	13
ARCH-000705D2	210721_NB501061_0074_AHWLHHAFX2			ERS7345444	ERR6445129	ERZ2969591	13
ARCH-000705D3	210721_NB501061_0074_AHWLHHAFX2						13
ARCH-000705D4	210721_NB501061_0074_AHWLHHAFX2						13
ARCH-000705D5	210721_NB501061_0074_AHWLHHAFX2	EPI_ISL_3076950	hCoV-19/England/ARCH-000705D5/2021	ERS7347979	ERR6445869	ERZ2972940	13
ARCH-000705D6	210721_NB501061_0074_AHWLHHAFX2			ERS7339172	ERR6439226	ERZ2973090	13
ARCH-000705D7	210721_NB501061_0074_AHWLHHAFX2						13
ARCH-000705D8	210721_NB501061_0074_AHWLHHAFX2	EPI_ISL_3076951	hCoV-19/England/ARCH-000705D8/2021	ERS7330824	ERR6429968	ERZ2972258	13
ARCH-000705E1	210721_NB501061_0074_AHWLHHAFX2	EPI_ISL_3076952	hCoV-19/England/ARCH-000705E1/2021	ERS7337639	ERR6437479	ERZ2971097	13
ARCH-000705E2	210721_NB501061_0074_AHWLHHAFX2						13
ARCH-000705E3	210721_NB501061_0074_AHWLHHAFX2						13
ARCH-000705E4	210721_NB501061_0074_AHWLHHAFX2	EPI_ISL_3076953	hCoV-19/England/ARCH-000705E4/2021	ERS7342017	ERR6441781	ERZ2969598	13
ARCH-000705E5	210721_NB501061_0074_AHWLHHAFX2			ERS7331656	ERR6430792	ERZ2972467	13
ARCH-000705E6	210721_NB501061_0074_AHWLHHAFX2	EPI_ISL_3076954	hCoV-19/England/ARCH-000705E6/2021	ERS7335501	ERR6435381	ERZ2973191	13
ARCH-000705E7	210721_NB501061_0074_AHWLHHAFX2			ERS7347754	ERR6445651	ERZ2969893	13
ARCH-000705F1	210721_NB501061_0074_AHWLHHAFX2						13
ARCH-000705F2	210721_NB501061_0074_AHWLHHAFX2						13
ARCH-000705F3	210721_NB501061_0074_AHWLHHAFX2						13
ARCH-000705F4	210721_NB501061_0074_AHWLHHAFX2			ERS7331055	ERR6430197	ERZ2969718	13
ARCH-000705F5	210721_NB501061_0074_AHWLHHAFX2						13
ARCH-000705F6	210721_NB501061_0074_AHWLHHAFX2			ERS7343818	ERR6443522	ERZ2970443	13
ARCH-000705F7	210721_NB501061_0074_AHWLHHAFX2	EPI_ISL_3076955	hCoV-19/England/ARCH-000705F7/2021	ERS7317264	ERR6415589	ERZ2969354	13
ARCH-000705G1	210721_NB501061_0074_AHWLHHAFX2						13
ARCH-000705G2	210721_NB501061_0074_AHWLHHAFX2						13
ARCH-000705G3	210721_NB501061_0074_AHWLHHAFX2	EPI_ISL_3076956	hCoV-19/England/ARCH-000705G3/2021	ERS7345771	ERR6445454	ERZ2969446	13
ARCH-000705G4	210721_NB501061_0074_AHWLHHAFX2						13
ARCH-000705G5	210721_NB501061_0074_AHWLHHAFX2						13
ARCH-000705G6	210721_NB501061_0074_AHWLHHAFX2			ERS7326285	ERR6425189	ERZ2971558	13
ARCH-000705G7	210721_NB501061_0074_AHWLHHAFX2			ERS7338197	ERR6438273	ERZ2968891	13
ARCH-000705H1	210721_NB501061_0074_AHWLHHAFX2			ERS7336902	ERR6436685	ERZ2970306	13
ARCH-000705H2	210721_NB501061_0074_AHWLHHAFX2			ERS7338220	ERR6438293	ERZ2970469	13
ARCH-000705H3	210721_NB501061_0074_AHWLHHAFX2			ERS7338551	ERR6438617	ERZ2971314	13
ARCH-000705H4	210721_NB501061_0074_AHWLHHAFX2			ERS7335229	ERR6435113	ERZ2971497	13
ARCH-000705H5	210721_NB501061_0074_AHWLHHAFX2						13
ARCH-000705H6	210721_NB501061_0074_AHWLHHAFX2	EPI_ISL_3076957	hCoV-19/England/ARCH-000705H6/2021	ERS7327500	ERR6426643	ERZ2972849	13
ARCH-000705H7	210721_NB501061_0074_AHWLHHAFX2			ERS7338894	ERR6438955	ERZ2970740	13
ARCH-000682A1	NORW-20210602-ONT	EPI_ISL_2434176	hCoV-19/England/ARCH-000682A1/2021	ERS6847379	ERR6019117	ERZ3672054	12
ARCH-000682A2	NORW-20210602-ONT			ERS6847781	ERR6019516	ERZ3683427	12
ARCH-000682A3	NORW-20210602-ONT	EPI_ISL_2434177	hCoV-19/England/ARCH-000682A3/2021	ERS6849316	ERR6021056	ERZ3676689	12
ARCH-000682A4	NORW-20210602-ONT	EPI_ISL_2434178	hCoV-19/England/ARCH-000682A4/2021	ERS6848615	ERR6020354	ERZ3673310	12
ARCH-000682B1	NORW-20210602-ONT			ERS6849584	ERR6021325	ERZ3678459	12
ARCH-000682B2	NORW-20210602-ONT	EPI_ISL_2434179	hCoV-19/England/ARCH-000682B2/2021	ERS6848868	ERR6020606	ERZ3685531	12
ARCH-000682B3	NORW-20210602-ONT	EPI_ISL_2434180	hCoV-19/England/ARCH-000682B3/2021	ERS6847925	ERR6019662	ERZ3672064	12
ARCH-000682B4	NORW-20210602-ONT	EPI_ISL_2434181	hCoV-19/England/ARCH-000682B4/2021	ERS6847253	ERR6018991	ERZ3685154	12
ARCH-000682C1	NORW-20210602-ONT	EPI_ISL_2434182	hCoV-19/England/ARCH-000682C1/2021	ERS6847345	ERR6019082	ERZ3679718	12
ARCH-000682C2	NORW-20210602-ONT	EPI_ISL_2434183	hCoV-19/England/ARCH-000682C2/2021	ERS6849393	ERR6021134	ERZ3680773	12
ARCH-000682C3	NORW-20210602-ONT	EPI_ISL_2434184	hCoV-19/England/ARCH-000682C3/2021	ERS6847564	ERR6019301	ERZ3686271	12
ARCH-000682C4	NORW-20210602-ONT	EPI_ISL_2434185	hCoV-19/England/ARCH-000682C4/2021	ERS6847450	ERR6019186	ERZ3680931	12
ARCH-000682D1	NORW-20210602-ONT			ERS6847809	ERR6019546	ERZ3683994	12
ARCH-000682D2	NORW-20210602-ONT			ERS6849536	ERR6021277	ERZ3687658	12
ARCH-000682D3	NORW-20210602-ONT	EPI_ISL_2434186	hCoV-19/England/ARCH-000682D3/2021	ERS6847861	ERR6019598	ERZ3679800	12
ARCH-000682E2	NORW-20210602-ONT	EPI_ISL_2434187	hCoV-19/England/ARCH-000682E2/2021	ERS6848900	ERR6020640	ERZ3687778	12
ARCH-000682F2	NORW-20210602-ONT						12
ARCH-000682G2	NORW-20210602-ONT	EPI_ISL_2434188	hCoV-19/England/ARCH-000682G2/2021	ERS6847612	ERR6019347	ERZ3691960	12
ARCH-000682G3	NORW-20210602-ONT						12
ARCH-000682H1	NORW-20210602-ONT	EPI_ISL_2434189	hCoV-19/England/ARCH-000682H1/2021	ERS6848963	ERR6020702	ERZ3680913	12
ARCH-000682H2	NORW-20210602-ONT	EPI_ISL_2434190	hCoV-19/England/ARCH-000682H2/2021	ERS6848223	ERR6019959	ERZ3691409	12
ARCH-000684A1	210610_NB501819_0208_AHHYL7BGXJ						12
ARCH-000684A2	210610_NB501819_0208_AHHYL7BGXJ						12
ARCH-000684A3	210610_NB501819_0208_AHHYL7BGXJ						12
ARCH-000684A4	210610_NB501819_0208_AHHYL7BGXJ						12
ARCH-000684A5	210610_NB501819_0208_AHHYL7BGXJ			ERS8611166	ERR7317859	ERZ4127393	12
ARCH-000684B1	210610_NB501819_0208_AHHYL7BGXJ						12
ARCH-000684B2	210610_NB501819_0208_AHHYL7BGXJ						12
ARCH-000684B3	210610_NB501819_0208_AHHYL7BGXJ						12
ARCH-000684B4	210610_NB501819_0208_AHHYL7BGXJ			ERS6994788	ERR6111670	ERZ3692377	12
ARCH-000684B5	210610_NB501819_0208_AHHYL7BGXJ						12
ARCH-000684C1	210610_NB501819_0208_AHHYL7BGXJ	EPI_ISL_2721143	hCoV-19/England/ARCH-000684C1/2021	ERS6994496	ERR6111379	ERZ3679779	12
ARCH-000684C2	210610_NB501819_0208_AHHYL7BGXJ						12
ARCH-000684C3	210610_NB501819_0208_AHHYL7BGXJ						12
ARCH-000684C4	210610_NB501819_0208_AHHYL7BGXJ						12
ARCH-000684C5	210610_NB501819_0208_AHHYL7BGXJ	EPI_ISL_2721145	hCoV-19/England/ARCH-000684C5/2021	ERS6996701	ERR6113601	ERZ3694553	12
ARCH-000684D1	210610_NB501819_0208_AHHYL7BGXJ	EPI_ISL_2721146	hCoV-19/England/ARCH-000684D1/2021	ERS6998308	ERR6115238	ERZ3688002	12
ARCH-000684D2	210610_NB501819_0208_AHHYL7BGXJ			ERS6998929	ERR6115875	ERZ3684439	12
ARCH-000684D3	210610_NB501819_0208_AHHYL7BGXJ	EPI_ISL_2721148	hCoV-19/England/ARCH-000684D3/2021	ERS6997136	ERR6114042	ERZ3682165	12
ARCH-000684D4	210610_NB501819_0208_AHHYL7BGXJ						12
ARCH-000684D5	210610_NB501819_0208_AHHYL7BGXJ			ERS6995414	ERR6112299	ERZ3684554	12
ARCH-000684E1	210610_NB501819_0208_AHHYL7BGXJ						12
ARCH-000684E2	210610_NB501819_0208_AHHYL7BGXJ	EPI_ISL_2721150	hCoV-19/England/ARCH-000684E2/2021	ERS6997348	ERR6114258	ERZ3687118	12
ARCH-000684E3	210610_NB501819_0208_AHHYL7BGXJ						12
ARCH-000684E4	210610_NB501819_0208_AHHYL7BGXJ						12
ARCH-000684E5	210610_NB501819_0208_AHHYL7BGXJ						12
ARCH-000684F1	210610_NB501819_0208_AHHYL7BGXJ						12
ARCH-000684F2	210610_NB501819_0208_AHHYL7BGXJ	EPI_ISL_2721152	hCoV-19/England/ARCH-000684F2/2021	ERS6998335	ERR6115268	ERZ3673916	12
ARCH-000684F3	210610_NB501819_0208_AHHYL7BGXJ						12
ARCH-000684F4	210610_NB501819_0208_AHHYL7BGXJ	EPI_ISL_2721154	hCoV-19/England/ARCH-000684F4/2021	ERS6995115	ERR6111998	ERZ3691212	12
ARCH-000684F5	210610_NB501819_0208_AHHYL7BGXJ	EPI_ISL_2721155	hCoV-19/England/ARCH-000684F5/2021	ERS6998290	ERR6115220	ERZ3690728	12
ARCH-000684G1	210610_NB501819_0208_AHHYL7BGXJ	EPI_ISL_2721157	hCoV-19/England/ARCH-000684G1/2021	ERS7000642	ERR6117640	ERZ3680854	12
ARCH-000684G2	210610_NB501819_0208_AHHYL7BGXJ						12
ARCH-000684G3	210610_NB501819_0208_AHHYL7BGXJ						12
ARCH-000684G4	210610_NB501819_0208_AHHYL7BGXJ						12
ARCH-000684G5	210610_NB501819_0208_AHHYL7BGXJ						12
ARCH-000684H1	210610_NB501819_0208_AHHYL7BGXJ	EPI_ISL_2721159	hCoV-19/England/ARCH-000684H1/2021	ERS6997308	ERR6114217	ERZ3694384	12
ARCH-000684H2	210610_NB501819_0208_AHHYL7BGXJ						12
[truncated: 3,063 more rows]
