# Supplementary material for: SARS-CoV-2 lineage dynamics in England from September to November 2021: high diversity of Delta sub-lineages and increased transmissibility of AY.4.2
Source: BMC Infect Dis. 2022 Jul 27;22:647. doi: 10.1186/s12879-022-07628-4 (PMC9326417; doi:10.1186/s12879-022-07628-4)
Supplement: Supplementary file 2 — Additional file 2: Table S1. Lineages detected in rounds 14 and 15 of REACT-1. Table S2. Estimates of Shannon diversity for England, and by region for rounds 14 and 15 of REACT-1. Table S3. Regional distribution of AY.4 (round 14 and round 15), AY.4.2 (round 15) and B.1.617.2 (round 15). Table S4. Raw numbers of all lineages by region for round 14 and 15 of REACT-1. Table S6. Estimated P-value for the presence of clustering for all lineages with more than a single sample in an individual round, for round 14 and 15 of REACT-1. Table S6. Distribution of AY.4 (round 14 and round 15), AY.4.2 (round 15) and B.1.617.2 (round 15) by age group. Table S7. Raw numbers of all lineages by age group for round 14 and 15 of REACT-1. Table S8. Estimated growth rate in the log odds of every lineage detected relative to all other lineages from round 14 to 15 of REACT-1. Table S9. Mean N- and E-gene Ct value for the eight most prevalent lineages as inferred from Gaussian regression. Table S10. Symptom status by lineage for the eight most prevalent lineages in rounds 14 and 15 of REACT-1. Table S11. Multivariable logistic regression models to determine the effect of the lineage AY.4.2 on the odds of an individual reporting any of the most predictive COVID-19 symptoms relative to AY.4. Table S12. Multivariable gaussian regression model to determine the effect of lineage and round of the study on mean mutation rate. Table S13. Average inter-region migration rate, inferred from a mugration model run on a time-resolved phylogenetic tree, for the periods of rounds 14 and 15, round 14 and round 15 [file 12879_2022_7628_MOESM2_ESM.xlsx]

## Sheet: SupTable1
		Supplementary Table 1: Lineages detected in rounds 14 and 15 of REACT-1.
				Round 14								Round 15
		Delta sub-lineages		Number	Proportion							Number	Proportion
		AY.102		1	0.002079	(	0.000367	,	0.011681	)		0	0	(	0	,	0.004547	)
		AY.106		1	0.002079	(	0.000367	,	0.011681	)		0	0	(	0	,	0.004547	)
		AY.109		1	0.002079	(	0.000367	,	0.011681	)		1	0.001189	(	0.00021	,	0.006704	)
		AY.11		1	0.002079	(	0.000367	,	0.011681	)		0	0	(	0	,	0.004547	)
		AY.111		7	0.014553	(	0.007067	,	0.029732	)		3	0.003567	(	0.001214	,	0.010435	)
		AY.20		1	0.002079	(	0.000367	,	0.011681	)		0	0	(	0	,	0.004547	)
		AY.26		1	0.002079	(	0.000367	,	0.011681	)		0	0	(	0	,	0.004547	)
		AY.3		1	0.002079	(	0.000367	,	0.011681	)		0	0	(	0	,	0.004547	)
		AY.33		1	0.002079	(	0.000367	,	0.011681	)		1	0.001189	(	0.00021	,	0.006704	)
		AY.34		1	0.002079	(	0.000367	,	0.011681	)		6	0.007134	(	0.003274	,	0.015477	)
		AY.35		1	0.002079	(	0.000367	,	0.011681	)		0	0	(	0	,	0.004547	)
		AY.36		1	0.002079	(	0.000367	,	0.011681	)		0	0	(	0	,	0.004547	)
		AY.39		16	0.033264	(	0.020577	,	0.053347	)		7	0.008323	(	0.004038	,	0.017081	)
		AY.4		313	0.650728	(	0.607081	,	0.691986	)		484	0.575505	(	0.541831	,	0.608493	)
		AY.4.2		22	0.045738	(	0.030396	,	0.068278	)		99	0.117717	(	0.097655	,	0.141256	)
		AY.42		2	0.004158	(	0.001141	,	0.015032	)		5	0.005945	(	0.002542	,	0.013841	)
		AY.43		29	0.060291	(	0.042303	,	0.085247	)		40	0.047562	(	0.035121	,	0.064118	)
		AY.44		5	0.010395	(	0.004448	,	0.0241	)		13	0.015458	(	0.009056	,	0.026266	)
		AY.46.5		4	0.008316	(	0.003239	,	0.021185	)		6	0.007134	(	0.003274	,	0.015477	)
		AY.47		1	0.002079	(	0.000367	,	0.011681	)		2	0.002378	(	0.000652	,	0.008629	)
		AY.5		18	0.037422	(	0.0238	,	0.058374	)		21	0.02497	(	0.016389	,	0.037871	)
		AY.5.4		1	0.002079	(	0.000367	,	0.011681	)		1	0.001189	(	0.00021	,	0.006704	)
		AY.57		1	0.002079	(	0.000367	,	0.011681	)		1	0.001189	(	0.00021	,	0.006704	)
		AY.59		1	0.002079	(	0.000367	,	0.011681	)		0	0	(	0	,	0.004547	)
		AY.6		8	0.016632	(	0.008451	,	0.032472	)		13	0.015458	(	0.009056	,	0.026266	)
		AY.61		1	0.002079	(	0.000367	,	0.011681	)		0	0	(	0	,	0.004547	)
		AY.67		1	0.002079	(	0.000367	,	0.011681	)		0	0	(	0	,	0.004547	)
		AY.79		1	0.002079	(	0.000367	,	0.011681	)		1	0.001189	(	0.00021	,	0.006704	)
		AY.9		2	0.004158	(	0.001141	,	0.015032	)		2	0.002378	(	0.000652	,	0.008629	)
		AY.90		3	0.006237	(	0.002123	,	0.018175	)		1	0.001189	(	0.00021	,	0.006704	)
		AY.98		7	0.014553	(	0.007067	,	0.029732	)		9	0.010702	(	0.00564	,	0.020213	)
		AY.98.1		2	0.004158	(	0.001141	,	0.015032	)		0	0	(	0	,	0.004547	)
		B.1.617.2		25	0.051975	(	0.03545	,	0.0756	)		108	0.128419	(	0.107485	,	0.152731	)
		AY.110		0	0	(	0	,	0.007923	)		1	0.001189	(	0.00021	,	0.006704	)
		AY.25		0	0	(	0	,	0.007923	)		1	0.001189	(	0.00021	,	0.006704	)
		AY.4.5		0	0	(	0	,	0.007923	)		4	0.004756	(	0.001851	,	0.012165	)
		AY.46.2		0	0	(	0	,	0.007923	)		3	0.003567	(	0.001214	,	0.010435	)
		AY.60		0	0	(	0	,	0.007923	)		1	0.001189	(	0.00021	,	0.006704	)
		AY.7.2		0	0	(	0	,	0.007923	)		1	0.001189	(	0.00021	,	0.006704	)
		AY.80		0	0	(	0	,	0.007923	)		1	0.001189	(	0.00021	,	0.006704	)
		AY.88		0	0		0		0.007923			1	0.001189		0.00021		0.006704
		AY.9.1		0	0	(	0	,	0.007923	)		2	0.002378	(	0.000652	,	0.008629	)
		AY.9.2		0	0	(	0	,	0.007923	)		1	0.001189	(	0.00021	,	0.006704	)
		AY.91		0	0	(	0	,	0.007923	)		1	0.001189	(	0.00021	,	0.006704	)
		Total		481								841

## Sheet: SupTable2
			Supplementary Table 2: Estimates of Shannon diversity for England, and by region for rounds 14 and 15 of REACT-1
			Round		Region		Shannon diversity	P-value
			14		England		1.58959	0.831038
			15		England		1.60958	ref
			14		North West		1.17204	0.185102
					North East		1.39776	0.059651
					South West		1.49246	0.016659
					South East		1.71992	<0.001
					London		1.81362	<0.001
					West Midlands		0.869533	ref
					East Midlands		1.24955	0.093226
					East of England		1.67262	0.001709
					Yorkshire		1.08545	0.353616
			15		North West		1.44581	0.245365
					North East		1.09016	0.517472
					South West		1.59605	0.044634
					South East		1.65819	0.010617
					London		1.80901	0.001676
					West Midlands		1.23979	ref
					East Midlands		1.30599	0.729335
					East of England		1.29913	0.736375
					Yorkshire		1.38773	0.428828

## Sheet: SupTable3
	Supplementary Table 3: Regional distribution of AY.4 (round 14 and round 15), AY.4.2 (round 15) and B.1.617.2 (round 15).
	Lineage		Round		Region		Proportion							P-value
	B.1.617.2		15		London		0.221053	(	0.149374	,	0.314414	)		ref
					South East		0.1	(	0.063376	,	0.154302	)		0.009995
					North East		0.214286	(	0.102125	,	0.395386	)		>0.999
					North West		0.12844	(	0.078074	,	0.204104	)		0.094907
					Yorkshire and The Humber		0.093023	(	0.047892	,	0.172957	)		0.024941
					East Midlands		0.140625	(	0.075786	,	0.246163	)		0.222546
					West Midlands		0.113924	(	0.061106	,	0.202548	)		0.071694
					East of England		0.108696	(	0.060122	,	0.188638	)		0.049068
					South West		0.118644	(	0.072004	,	0.189331	)		0.062016
	AY.4.2		15		London		0.105263	(	0.058189	,	0.183021	)		ref
					South East		0.147059	(	0.101636	,	0.20808	)		0.44945
					North East		0.035714	(	0.006333	,	0.177122	)		0.45341
					North West		0.119266	(	0.07104	,	0.193415	)		0.826545
					Yorkshire and The Humber		0.162791	(	0.099521	,	0.254897	)		0.279406
					East Midlands		0.125	(	0.064722	,	0.227746	)		0.799951
					West Midlands		0.126582	(	0.070233	,	0.217564	)		0.811991
					East of England		0.086957	(	0.044721	,	0.162303	)		0.805424
					South West		0.084746	(	0.046683	,	0.148993	)		0.642692
	AY.4		14		London		0.481481	(	0.35394	,	0.611483	)		ref
					South East		0.529412	(	0.395233	,	0.65947	)		0.69764
					North East		0.633333	(	0.455136	,	0.781261	)		0.253828
					North West		0.72973	(	0.619088	,	0.817698	)		0.005531
					Yorkshire and The Humber		0.763889	(	0.654012	,	0.847033	)		0.001391
					East Midlands		0.660714	(	0.529995	,	0.7708	)		0.082371
					West Midlands		0.77193	(	0.64794	,	0.861581	)		0.001772
					East of England		0.588235	(	0.451653	,	0.712456	)		0.329371
					South West		0.583333	(	0.422003	,	0.728594	)		0.393151
	AY.4		15		London		0.442105	(	0.346422	,	0.542289	)		ref
					South East		0.541176	(	0.466187	,	0.614346	)		0.126655
					North East		0.642857	(	0.458303	,	0.792942	)		0.084913
					North West		0.59633	(	0.502466	,	0.683636	)		0.03499
					Yorkshire and The Humber		0.604651	(	0.498977	,	0.701376	)		0.036965
					East Midlands		0.609375	(	0.486919	,	0.719444	)		0.052008
					West Midlands		0.632911	(	0.522769	,	0.730727	)		0.014761
					East of England		0.630435	(	0.52843	,	0.721984	)		0.012617
					South West		0.576271	(	0.486091	,	0.661642	)		0.054996

## Sheet: SupTable4
		Supplementary Table 4: Raw numbers of all lineages by region for round 14 and 15 of REACT-1
				Round 14										Round 15
		Linage		South East	North East	North West	Yorkshire	East Midlands	West Midlands	East of England	London	South West		South East	North East	North West	Yorkshire	East Midlands	West Midlands	East of England	London	South West
		AY.102		0	0	0	0	1	0	0	0	0		0	0	0	0	0	0	0	0	0
		AY.106		1	0	0	0	0	0	0	0	0		0	0	0	0	0	0	0	0	0
		AY.109		0	0	1	0	0	0	0	0	0		0	0	1	0	0	0	0	0	0
		AY.11		0	0	0	0	0	0	0	1	0		0	0	0	0	0	0	0	0	0
		AY.111		0	2	0	3	1	0	0	1	0		0	0	0	1	0	0	1	1	0
		AY.20		0	0	0	0	0	0	0	1	0		0	0	0	0	0	0	0	0	0
		AY.26		0	0	0	0	0	0	0	1	0		0	0	0	0	0	0	0	0	0
		AY.3		0	0	0	1	0	0	0	0	0		0	0	0	0	0	0	0	0	0
		AY.33		0	0	0	0	0	0	0	0	1		0	0	0	0	0	0	0	0	1
		AY.34		0	0	1	0	0	0	0	0	0		3	0	1	0	0	1	0	1	0
		AY.35		0	0	0	0	0	0	1	0	0		0	0	0	0	0	0	0	0	0
		AY.36		0	0	1	0	0	0	0	0	0		0	0	0	0	0	0	0	0	0
		AY.39		3	1	2	1	0	4	3	1	1		2	0	1	0	0	0	0	1	3
		AY.4		27	19	54	55	37	44	30	26	21		92	18	65	52	39	50	58	42	68
		AY.4.2		5	0	2	0	4	3	3	4	1		25	1	13	14	8	10	8	10	10
		AY.42		1	1	0	0	0	0	0	0	0		2	1	0	0	0	1	0	1	0
		AY.43		1	2	4	2	4	4	3	4	5		8	1	4	2	3	4	8	6	4
		AY.44		0	0	1	1	0	0	1	1	1		3	0	1	0	0	0	3	1	5
		AY.46.5		0	2	0	1	0	0	1	0	0		0	0	1	1	0	0	2	0	2
		AY.47		0	0	0	0	0	0	1	0	0		0	0	1	0	0	0	0	1	0
		AY.5		2	1	0	1	1	0	3	7	3		4	0	3	3	1	3	0	2	5
		AY.5.4		0	0	0	0	1	0	0	0	0		0	0	0	1	0	0	0	0	0
		AY.57		0	0	1	0	0	0	0	0	0		0	0	0	0	0	0	0	0	1
		AY.59		1	0	0	0	0	0	0	0	0		0	0	0	0	0	0	0	0	0
		AY.6		4	0	0	3	0	0	1	0	0		7	0	0	0	1	0	0	3	2
		AY.61		0	0	0	0	0	0	1	0	0		0	0	0	0	0	0	0	0	0
		AY.67		1	0	0	0	0	0	0	0	0		0	0	0	0	0	0	0	0	0
		AY.79		0	0	0	0	0	0	0	1	0		1	0	0	0	0	0	0	0	0
		AY.9		1	0	0	0	0	0	0	0	1		0	0	0	0	0	0	1	1	0
		AY.90		0	0	0	1	0	0	1	1	0		0	0	0	0	0	0	0	0	1
		AY.98		0	1	1	2	1	0	1	0	1		2	1	3	0	1	0	0	2	0
		AY.98.1		0	0	1	0	0	1	0	0	0		0	0	0	0	0	0	0	0	0
		B.1.617.2		4	1	5	1	6	1	1	5	1		17	6	14	8	9	9	10	21	14
		AY.110		0	0	0	0	0	0	0	0	0		0	0	0	0	0	0	0	0	1
		AY.25		0	0	0	0	0	0	0	0	0		0	0	0	1	0	0	0	0	0
		AY.4.5		0	0	0	0	0	0	0	0	0		1	0	0	1	1	0	1	0	0
		AY.46.2		0	0	0	0	0	0	0	0	0		1	0	0	1	0	0	0	0	1
		AY.60		0	0	0	0	0	0	0	0	0		0	0	0	0	0	0	0	1	0
		AY.7.2		0	0	0	0	0	0	0	0	0		0	0	0	0	0	0	0	1	0
		AY.80		0	0	0	0	0	0	0	0	0		0	0	1	0	0	0	0	0	0
		AY.88		0	0	0	0	0	0	0	0	0		0	0	0	0	1	0	0	0	0
		AY.9.1		0	0	0	0	0	0	0	0	0		1	0	0	1	0	0	0	0	0
		AY.9.2		0	0	0	0	0	0	0	0	0		0	0	0	0	0	1	0	0	0
		AY.91		0	0	0	0	0	0	0	0	0		1	0	0	0	0	0	0	0	0

## Sheet: SupTable5
		Supplementary Table 5: Estimated P-value for the presence of clustering for all lineages with more than a single sample in an individual round, for round 14 and 15 of REACT-1
				Cluster P-values
		Delta sub-lineages		Round 14	Round 15
		AY.111		0.5284	0.417
		AY.34		NA	0.2831
		AY.39		0.4995	0.5253
		AY.4		0.0371	0.7058
		AY.4.2		0.0293	0.0667
		AY.42		0.9931	0.7641
		AY.43		0.4476	0.2951
		AY.44		0.9606	0.5311
		AY.46.5		0.583	0.9367
		AY.47		NA	0.781
		AY.5		0.1019	0.4084
		AY.6		0.5234	0.0027
		AY.9		0.8853	0.2866
		AY.90		0.5381	NA
		AY.98		0.7441	0.785
		AY.98.1		0.1903	NA
		B.1.617.2		0.5375	0.6287
		AY.4.5		NA	0.2108
		AY.46.2		NA	0.6522
		AY.9.1		NA	0.7445

## Sheet: SupTable6
	Supplementary Table 6: Distribution of AY.4 (round 14 and round 15), AY.4.2 (round 15) and B.1.617.2 (round 15) by age group.
	Lineage		Round		Age group		Proportion							P-value
	B.1.617.2		15		2021-05-12		0.12426	(	0.082729	,	0.182494	)		0.312152
					13-17		0.135802	(	0.091422	,	0.197056	)		0.230557
					18-24		0.25	(	0.071479	,	0.590725	)		0.159974
					25-34		0.242424	(	0.128317	,	0.410246	)		0.0261
					35-44		0.08	(	0.041093	,	0.149981	)		ref
					45-54		0.134328	(	0.086687	,	0.202351	)		0.213375
					55-64		0.122642	(	0.073091	,	0.198586	)		0.362128
					65+		0.124031	(	0.077807	,	0.192	)		0.384802
	AY.4.2		15		2021-05-12		0.136095	(	0.092428	,	0.195937	)		0.330855
					13-17		0.092593	(	0.056916	,	0.147143	)		>0.999
					18-24		0.125	(	0.022417	,	0.470888	)		0.552969
					25-34		0.151515	(	0.066505	,	0.309199	)		0.334814
					35-44		0.09	(	0.048073	,	0.162262	)		ref
					45-54		0.119403	(	0.074848	,	0.185171	)		0.526747
					55-64		0.113208	(	0.065957	,	0.187513	)		0.649325
					65+		0.139535	(	0.09012	,	0.209797	)		0.303987
	AY.4		14		2021-05-12		0.652632	(	0.552646	,	0.740753	)		0.866759
					13-17		0.607595	(	0.49734	,	0.707871	)		0.863551
					18-24		0.75	(	0.300642	,	0.954413	)		>0.999
					25-34		0.555556	(	0.337164	,	0.754405	)		0.592926
					35-44		0.630769	(	0.509238	,	0.737706	)		ref
					45-54		0.697674	(	0.59388	,	0.784565	)		0.485094
					55-64		0.608108	(	0.494195	,	0.711351	)		0.861604
					65+		0.733333	(	0.609913	,	0.828674	)		0.252662
	AY.4		15		2021-05-12		0.52071	(	0.445772	,	0.594728	)		0.042191
					13-17		0.58642	(	0.509439	,	0.659397	)		0.361479
					18-24		0.375	(	0.136844	,	0.694258	)		0.143334
					25-34		0.515152	(	0.352184	,	0.67496	)		0.21561
					35-44		0.65	(	0.552544	,	0.736358	)		ref
					45-54		0.544776	(	0.460385	,	0.626672	)		0.10961
					55-64		0.632075	(	0.537154	,	0.717758	)		0.884583
					65+		0.589147	(	0.502866	,	0.670273	)		0.411429

## Sheet: SupTable7
		Supplementary Table 7: Raw numbers of all lineages by age group for round 14 and 15 of REACT-1
				Age - Round 14									Age - Round 15
		Linage		2021-05-12	13-17	18-24	25-34	35-44	45-54	55-64	65+		2021-05-12	13-17	18-24	25-34	35-44	45-54	55-64	65+
		AY.102		0	0	0	0	0	1	0	0		0	0	0	0	0	0	0	0
		AY.106		0	0	0	0	1	0	0	0		0	0	0	0	0	0	0	0
		AY.109		0	0	0	0	1	0	0	0		0	1	0	0	0	0	0	0
		AY.11		1	0	0	0	0	0	0	0		0	0	0	0	0	0	0	0
		AY.111		1	0	0	0	1	4	0	1		1	0	1	0	0	1	0	0
		AY.20		0	0	0	0	0	0	0	1		0	0	0	0	0	0	0	0
		AY.26		0	0	0	1	0	0	0	0		0	0	0	0	0	0	0	0
		AY.3		0	1	0	0	0	0	0	0		0	0	0	0	0	0	0	0
		AY.33		1	0	0	0	0	0	0	0		0	1	0	0	0	0	0	0
		AY.34		0	0	0	0	0	0	1	0		2	0	0	0	0	3	1	0
		AY.35		0	1	0	0	0	0	0	0		0	0	0	0	0	0	0	0
		AY.36		1	0	0	0	0	0	0	0		0	0	0	0	0	0	0	0
		AY.39		0	4	0	3	3	2	3	1		2	1	0	0	1	0	1	2
		AY.4		62	48	3	10	41	60	45	44		88	95	3	17	65	73	67	76
		AY.4.2		4	8	0	0	2	5	3	0		23	15	1	5	9	16	12	18
		AY.42		0	0	0	0	1	1	0	0		1	0	0	1	1	1	0	1
		AY.43		3	6	1	1	6	3	5	4		10	6	0	0	6	9	5	4
		AY.44		2	0	0	0	0	1	1	1		3	3	1	1	0	2	1	2
		AY.46.5		1	1	0	1	0	0	1	0		1	2	0	0	1	1	0	1
		AY.47		0	0	0	0	0	1	0	0		1	0	0	0	0	0	1	0
		AY.5		7	3	0	1	0	3	3	1		7	4	0	0	3	3	0	4
		AY.5.4		0	0	0	0	1	0	0	0		0	1	0	0	0	0	0	0
		AY.57		0	0	0	0	0	0	1	0		1	0	0	0	0	0	0	0
		AY.59		0	0	0	0	0	1	0	0		0	0	0	0	0	0	0	0
		AY.6		3	1	0	0	0	0	3	1		1	4	0	1	3	1	3	0
		AY.61		0	1	0	0	0	0	0	0		0	0	0	0	0	0	0	0
		AY.67		0	0	0	0	1	0	0	0		0	0	0	0	0	0	0	0
		AY.79		1	0	0	0	0	0	0	0		0	0	0	0	0	0	0	1
		AY.9		1	0	0	0	0	0	0	1		1	0	0	0	0	1	0	0
		AY.90		0	1	0	0	1	0	0	1		1	0	0	0	0	0	0	0
		AY.98		0	2	0	0	1	0	1	3		1	2	0	0	2	3	0	1
		AY.98.1		1	1	0	0	0	0	0	0		0	0	0	0	0	0	0	0
		B.1.617.2		6	1	0	1	5	4	7	1		21	22	2	8	8	18	13	16
		AY.110		0	0	0	0	0	0	0	0		0	1	0	0	0	0	0	0
		AY.25		0	0	0	0	0	0	0	0		0	0	0	0	0	0	1	0
		AY.4.5		0	0	0	0	0	0	0	0		0	1	0	0	1	1	0	1
		AY.46.2		0	0	0	0	0	0	0	0		2	1	0	0	0	0	0	0
		AY.60		0	0	0	0	0	0	0	0		0	1	0	0	0	0	0	0
		AY.7.2		0	0	0	0	0	0	0	0		1	0	0	0	0	0	0	0
		AY.80		0	0	0	0	0	0	0	0		0	1	0	0	0	0	0	0
		AY.88		0	0	0	0	0	0	0	0		0	0	0	0	0	1	0	0
		AY.9.1		0	0	0	0	0	0	0	0		1	0	0	0	0	0	1	0
		AY.9.2		0	0	0	0	0	0	0	0		0	0	0	0	0	0	0	1
		AY.91		0	0	0	0	0	0	0	0		0	0	0	0	0	0	0	1

## Sheet: SupTable8
			Supplementary Table 8: Estimated growth rate in the log odds of every lineage detected relative to all other lineages from round 14 to 15 of REACT-1.
			Lineage		Growth rate							P(growth rate>0)
			AY.4		-0.00902	(	-0.01498	,	-0.00304	)		0.00125
			AY.44		0.01603	(	-0.01005	,	0.046399	)		0.878375
			AY.98		-0.0077	(	-0.03298	,	0.018622	)		0.279875
			AY.109		-0.00624	(	-0.08131	,	0.076516	)		0.43175
			AY.57		-0.02004	(	-0.10242	,	0.059943	)		0.2845
			B.1.617.2		0.028603	(	0.017121	,	0.04081	)		>0.999
			AY.5		-0.0085	(	-0.02506	,	0.008697	)		0.16475
			AY.33		-0.00756	(	-0.08596	,	0.079001	)		0.419375
			AY.39		-0.04494	(	-0.07147	,	-0.02178	)		<0.001
			AY.4.2		0.027884	(	0.015885	,	0.040793	)		>0.999
			AY.9		-0.00954	(	-0.05974	,	0.045271	)		0.350875
			AY.6		-0.0012	(	-0.02297	,	0.022625	)		0.460875
			AY.43		-0.00862	(	-0.02094	,	0.004304	)		0.095625
			AY.90		-0.04834	(	-0.11989	,	0.004569	)		0.036625
			AY.106		-0.07701	(	-0.30571	,	0.039135	)		0.100375
			AY.46.5		-0.00021	(	-0.0327	,	0.034446	)		0.49525
			AY.42		0.015464	(	-0.02609	,	0.066369	)		0.766125
			AY.79		0.001165	(	-0.0701	,	0.092651	)		0.51175
			AY.11		-0.04223	(	-0.19553	,	0.064339	)		0.20675
			AY.102		-0.16908	(	-0.78585	,	0.008902	)		0.033875
			AY.59		-0.10198	(	-0.44245	,	0.023905	)		0.065625
			AY.47		0.007222	(	-0.0521	,	0.083998	)		0.59175
			AY.3		-0.05838	(	-0.24554	,	0.050613	)		0.142625
			AY.67		-0.06099	(	-0.28545	,	0.043062	)		0.12975
			AY.111		-0.03363	(	-0.07083	,	-0.00076	)		0.022125
			AY.5.4		-0.00944	(	-0.0865	,	0.071007	)		0.39475
			AY.20		-0.03753	(	-0.18637	,	0.067052	)		0.2365
			AY.98.1		-0.11044	(	-0.33704	,	-0.00915	)		0.01325
			AY.61		-0.12267	(	-0.51882	,	0.016818	)		0.046375
			AY.26		-0.10509	(	-0.48577	,	0.02422	)		0.058
			AY.35		-0.1396	(	-0.64137	,	0.011282	)		0.041375
			AY.34		0.035557	(	-0.01039	,	0.100579	)		0.927
			AY.36		-0.0674	(	-0.28824	,	0.04288	)		0.120375
			AY.4.5		0.06982	(	-0.00584	,	0.211872	)		0.96175
			AY.60		0.03831	(	-0.07363	,	0.242004	)		0.737625
			AY.9.1		0.065326	(	-0.03021	,	0.246433	)		0.896125
			AY.46.2		0.064615	(	-0.01588	,	0.218984	)		0.93125
			AY.25		0.037731	(	-0.0733	,	0.253089	)		0.74225
			AY.88		0.108974	(	-0.03835	,	0.510903	)		0.900625
			AY.91		0.085506	(	-0.04725	,	0.387318	)		0.864375
			AY.7.2		0.182474	(	-0.02134	,	0.762088	)		0.945875
			AY.80		0.116964	(	-0.03878	,	0.518906	)		0.91075
			AY.110		0.079304	(	-0.05222	,	0.381163	)		0.85975
			AY.9.2		0.225164	(	-0.01353	,	0.955119	)		0.95925

## Sheet: SupTable9
	Supplementary Table 9: Mean N- and E-gene Ct value for the eight most prevalent lineages as inferred from Gaussian regression
							N-gene									E-gene
	Rounds		Lineage		Number		Ct value							p value		Ct value							p value
	14-15		AY.4				23.9778	(	23.6788	,	24.2768	)		ref		22.4639	(	22.1646	,	22.7631	)		ref
			AY.39				28.0675	(	26.3073	,	29.8277	)		<0.001		27.0546	(	25.2929	,	28.8163	)		<0.001
			AY.4.2				23.6243	(	22.8569	,	24.3917	)		0.400345		22.0999	(	21.3318	,	22.868	)		0.387003
			AY.43				25.8267	(	24.8104	,	26.8429	)		0.000645		24.215	(	23.1979	,	25.2321	)		0.001238
			AY.44				28.3008	(	26.3111	,	30.2905	)		<0.001		27.4086	(	25.4172	,	29.4	)		<0.001
			AY.5				24.1799	(	22.8282	,	25.5317	)		0.774831		22.635	(	21.2821	,	23.9879	)		0.808737
			AY.6				22.1446	(	20.3025	,	23.9867	)		0.05441		20.742	(	18.8983	,	22.5857	)		0.071032
			B.1.617.2				26.0961	(	25.3641	,	26.8281	)		<0.001		24.848	(	24.1154	,	25.5806	)		<0.001
	14		AY.4				23.6449	(	23.1382	,	24.1516	)		ref		22.104	(	21.5995	,	22.6085	)		ref
			AY.39				28.7718	(	26.5306	,	31.013	)		<0.001		27.7948	(	25.5636	,	30.026	)		<0.001
			AY.4.2				23.5583	(	21.647	,	25.4697	)		0.931648		21.7969	(	19.8941	,	23.6996	)		0.759909
			AY.43				26.514	(	24.8492	,	28.1787	)		0.001323		24.9705	(	23.3132	,	26.6277	)		0.001271
			AY.44				27.5301	(	23.5208	,	31.5394	)		0.06017		26.6577	(	22.6664	,	30.6489	)		0.027024
			AY.5				24.2419	(	22.1289	,	26.355	)		0.590481		22.5506	(	20.447	,	24.6541	)		0.685951
			AY.6				20.8127	(	17.6431	,	23.9823	)		0.084432		19.4189	(	16.2636	,	22.5743	)		0.100278
			B.1.617.2				28.0467	(	26.2537	,	29.8397	)		<0.001		26.6026	(	24.8177	,	28.3876	)		<0.001
	15		AY.4				24.1931	(	23.8256	,	24.5606	)		ref		22.6966	(	22.3277	,	23.0654	)		ref
			AY.39				26.4576	(	23.4017	,	29.5135	)		0.149702		25.3626	(	22.2956	,	28.4296	)		0.091123
			AY.4.2				23.639	(	22.8264	,	24.4516	)		0.223626		22.1672	(	21.3517	,	22.9828	)		0.24676
			AY.43				25.3284	(	24.05	,	26.6068	)		0.094755		23.6673	(	22.3843	,	24.9503	)		0.15448
			AY.44				28.5972	(	26.3547	,	30.8396	)		<0.001		27.6974	(	25.4468	,	29.9479	)		<0.001
			AY.5				24.1268	(	22.3624	,	25.8911	)		0.942482		22.7074	(	20.9367	,	24.4781	)		0.990655
			AY.6				22.9642	(	20.7218	,	25.2066	)		0.289463		21.5562	(	19.3057	,	23.8068	)		0.32736
			B.1.617.2				25.6445	(	24.8666	,	26.4225	)		0.000988		24.4418	(	23.661	,	25.2227	)		<0.001

## Sheet: SupTable10
	Supplementary Table 10: Symptom status by lineage for the eight most prevalent lineages in rounds 14 and 15 of REACT-1
					Exhibiting any symptoms										Exhibiting most predictive COVID-19 symptoms*
	Delta sub-lineages		N		n	Proportion							P-value		n	Proportion							P-value
	AY.4		700		513	0.732857	(	0.698873	,	0.764299	)		ref		374	0.534286	(	0.497246	,	0.570951	)		ref
	AY.39		20		17	0.85	(	0.639581	,	0.947631	)		0.251053		13	0.65	(	0.432854	,	0.818808	)		0.310441
	AY.4.2		107		70	0.654206	(	0.560155	,	0.737567	)		0.0919117		45	0.420561	(	0.331373	,	0.515255	)		0.0292331
	AY.43		64		50	0.78125	(	0.665672	,	0.864977	)		0.401149		41	0.640625	(	0.518209	,	0.747116	)		0.104289
	AY.44		16		10	0.625	(	0.38641	,	0.815188	)		0.341048		8	0.5	(	0.279996	,	0.720004	)		0.785918
	AY.5		37		28	0.756757	(	0.598827	,	0.866386	)		0.74861		20	0.540541	(	0.38384	,	0.689614	)		0.940744
	AY.6		17		13	0.764706	(	0.527382	,	0.90445	)		0.769391		12	0.705882	(	0.468669	,	0.8672	)		0.169805
	B.1.617.2		113		80	0.707965	(	0.618398	,	0.783857	)		0.580661		63	0.557522	(	0.465552	,	0.64571	)		0.645815
	* loss or change of sense of taste, loss or change of sense of smell, new persistent cough, fever

[truncated: 3 more sheets: SupTable11, SupTable12, SupTable13]
